# Supplementary material for: Real-time monitoring of extracellular ATP in bacterial cultures using thermostable luciferase
Source: PLoS One. 2021 Jan 22;16(1):e0244200. doi: 10.1371/journal.pone.0244200 (PMC7822345; doi:10.1371/journal.pone.0244200)
Supplement: S1 Data — (XLSX) [file pone.0244200.s003.xlsx]

## Sheet: Figure 1
Figure 1
	X-Shining luciferase (open circles)
	Luminescence in assay with 40 nM ATP and 0.15 mM D-Luciferin, 0.2 mL, white 96-well plate
Time/h	A1, RLU (total, 0-120 sec)	A1, % t0	A2, RLU (total, 0-120 sec)	A2, % t0	A3, RLU (total, 0-120 sec)	A3, % t0	% t0, avg.	% t0, st. dev.
0	1.29281e+08	100	1.42499e+08	100	1.44608e+08	100	100	0
0.333333	1.48478e+08	114.85	1.60406e+08	112.566	1.5268e+08	105.582	110.999	4.82824
0.666667	1.22829e+08	95.0095	1.43811e+08	100.921	1.4039e+08	97.0831	97.6711	2.99912
1	1.24614e+08	96.3904	1.44846e+08	101.647	1.3794e+08	95.3888	97.8087	3.36143
1.33333	1.19235e+08	92.2294	1.46608e+08	102.883	139657465	96.5767	97.2297	5.35675
1.66667	1.23173e+08	95.2761	1.48155e+08	103.969	1.47715e+08	102.148	100.464	4.58454
2	1.20478e+08	93.1909	1.43075e+08	100.404	1.43272e+08	99.0765	97.557	3.83892
3	1.14057e+08	88.2244	130833205	91.8131	1.34139e+08	92.7605	90.9327	2.39278
4	1.1599e+08	89.7194	1.35464e+08	95.0631	1.33138e+08	92.0682	92.2836	2.67836
24	9.35866e+07	72.3903	9.31952e+07	65.4004	1.03149e+08	71.3303	69.707	3.76711
	Wild-type luciferase (open triangles)
	Luminescence in assay with 40 nM ATP and 0.15 mM D-Luciferin, 0.2 mL, white 96-well plate
Time/h	B1, RLU (total, 0-120 sec)	B1, % t0	B2, RLU (total, 0-120 sec)	B2, % t0	B3, RLU (total, 0-120 sec)	B3, % t0	% t0, avg.	% t0, st. dev.
0	6.3148e+07	100	6.28498e+07	100	5.60631e+07	100	100	0
0.333333	2.4044e+07	38.0756	2.35738e+07	37.5081	1.79968e+07	32.101	35.8949	3.29789
0.666667	6.84763e+06	10.8438	6.21978e+06	9.89625	4.57559e+06	8.1615	9.63384	1.36026
1	1.68681e+06	2.6712	1.38813e+06	2.20864	749414	1.33673	2.07219	0.677618
1.33333	488607	0.773748	335016	0.533042	153166	0.273202	0.526664	0.250334
1.66667	163492	0.258903	98316.5	0.156431	45103	0.0804504	0.165261	0.0895535
2	77609.6	0.122901	43983.5	0.0699819	21651	0.0386189	0.0771673	0.0425981
3	32969.4	0.0522097	14852.3	0.0236314	10366	0.0184899	0.0314437	0.0181667
4	30211.1	0.0478418	13329.6	0.0212086	8597.79	0.0153359	0.0281288	0.0173227
24	20331.8	0.032197	7139.88	0.0113602	5500.06	0.00981048	0.0177892	0.0125015

## Sheet: Figure 2
Figure 2 A
Nutrient agar with thermostable luciferase, 0.2 mL per well in white 96-well plate, agar surface inoculated with 2 µL cell suspension
	Staphylococcus aureus ATCC 25923, nutrient agar, 2.5*10^4 CFU/well			sterile control		Figure 2 A
	D2 (open squares)	D3 (open triangles)	D4 (open circles)	D11 (closed triangles)
time (h)	RLU	RLU	RLU	RLU
0	69.41	88.34	88.34	65.624
0.166667	137.695	104.705	124.786	137.695
0.333333	149.003	136.232	158.937	141.908
0.5	127.789	129.209	146.247	124.949
0.666667	125.545	142.664	115.558	116.985
0.833333	111.007	118.123	109.584	102.468
1	123.254	113.337	116.17	94.919
1.16667	113.889	109.618	118.159	108.194
1.33333	117.976	108.026	95.233	88.127
1.5	121.841	113.341	92.089	89.256
1.66667	119.402	112.295	110.874	88.13
1.83333	103.378	104.794	109.043	80.72
2	90.792	78.025	124.84	90.792
2.16667	106.224	104.808	87.812	99.143
2.33333	83.697	78.023	86.534	86.534
2.5	99.024	130.145	96.194	89.121
2.66667	133.095	110.441	127.431	97.697
2.83333	114.558	100.415	110.316	110.316
3	131.547	121.645	141.448	94.77
3.16667	159.992	147.249	110.437	83.536
3.33333	134.633	137.467	143.136	102.038
3.5	169.961	124.638	155.798	84.981
3.66667	166.089	183.124	174.606	72.398
3.83333	184.272	231.049	195.612	85.049
4	259.351	263.603	294.782	96.371
4.16667	291.709	369.593	280.381	101.957
4.33333	287.399	443.132	396.412	103.35
4.5	357.219	521.653	446.524	79.382
4.66667	472.983	768.42	546.842	83.802
4.83333	562.536	925.279	648.971	83.601
5	672.993	1036.47	724.106	116.425
5.16667	894.29	1192.86	911.351	92.415
5.33333	919.727	1356.95	897.088	77.823
5.5	902.401	1404.84	1084.59	105.328
5.66667	1015.18	1614.61	1112	65.496
5.83333	1061.09	1861.51	1320.34	87.834
6	1237.52	2192.75	1518.39	91.246
6.16667	1424.99	2582.09	1792.64	82.65
6.33333	1568.6	3140.03	2061.62	78.146
6.5	1842.06	3544.62	2523.94	113.883
6.66667	2104.85	4205.44	2867.15	89.598
6.83333	2499.86	4597.75	3452.93	109.369
7	2919.93	5251.04	3897.03	115.204
7.16667	3304.82	5612.36	4479.93	89.627
7.33333	3504.91	6056.13	4646.21	103.754
7.5	4221.41	6775.35	5505.51	85.511
7.66667	4270.84	7486.81	6023.7	92.782
7.83333	4690.98	7772.74	6513.83	96.839
8	5175.6	8482.63	6918.84	116.786
8.16667	5781.28	8850.93	7783.97	88.438
8.33333	5976.11	9520.83	8296.6	116.593
8.5	6432.91	10087.5	8959.06	94.036
8.66667	6885.74	10517.2	9407.24	113.837
8.83333	7329.7	10779.2	10061.9	92.691
9	7572.98	11410.9	10767.2	115.607
9.16667	8204.25	12015.7	11356.7	110.538
9.33333	8523.81	12243.6	12001.3	130.496
9.5	8657.82	13048.2	12266.7	111.437
9.66667	9426.53	13314.8	12972.2	115.619
9.83333	9633.12	13729.6	13546.7	121.45
10	10129.1	14311	13981.9	148.789
10.1667	10317.2	14593.7	14672.3	140.118
10.3333	10829.1	15155.2	15178.1	100.176
10.5	11008.9	15186.8	15358.2	135.648
10.6667	11452.4	15568.9	15995.3	133.067
10.8333	11706.2	15803.8	16436.3	124.778
11	11761.1	16180.3	16925.7	104.233
11.1667	11835.9	16112.4	17118.8	139.061
11.3333	11776.5	16449.9	17289.4	122.985
11.5	11957.7	16448.4	17339.7	130.395
11.6667	12016.1	16156	17501.6	137.425
11.8333	12240.8	16594.2	17325.7	140.848
12	12291.8	16341	17518.9	139.679
12.1667	12150.7	15985.1	16997.8	103.13
12.3333	12423.3	16024.6	16888	143.423
12.5	12387.4	15877.8	16701.7	127.735
12.6667	12587.3	15658.3	16575.5	112.142
12.8333	12398.6	15801.4	16391.4	122.302
13	12261.4	15728.9	16639.7	125.175
13.1667	12258.1	15220.8	16187.8	127.689
13.3333	12467.1	15329.7	15810.8	103.414
13.5	12248	14812.5	15994.7	129.594
13.6667	12342.2	14429.6	15461.1	133.607
13.8333	11961.1	14334.9	15376.5	151.061
14	11960.7	14120.4	14777.6	140.917
14.1667	11909.3	13983.2	14605.2	134.218
14.3333	11933.6	13483.5	14415.4	148.36
14.5	11971.1	13255.6	14256.6	138.863
14.6667	11624	13042.8	13862.5	145.769
14.8333	11417.8	12891.3	13422.8	120.991
15	11430	12757.7	13289.4	135.813
15.1667	11162.9	12137.7	13239.5	129.785
15.3333	10923.3	12189.3	12995.4	128.339
15.5	10879.1	11712.5	12837.2	128.329
15.6667	10753.6	11434.3	12520.2	152.861
15.8333	10570.3	10990.6	12419.7	134.792
16	10473.4	10869.9	12127.7	147.634
16.1667	10450.5	10836.4	11790.9	126.207
16.3333	10310	10233.4	11699.8	148.812
16.5	9976.29	10048.6	11456.4	128.642
16.6667	10053.9	9812.55	11152.4	137.309
16.8333	9621.6	9506.86	11217.7	174.278
17	9378.93	9171.51	10987.5	172.609
17.1667	9486.28	9178.82	10829.8	136.975
17.3333	9186.75	8649.52	10700.9	152.87
17.5	9154.57	8299.82	10454.1	137.63
17.6667	8823.65	8308.45	10235.7	146.577
17.8333	8746.78	8165.02	9923.41	145.804
18	8449.44	7602.17	9721.07	129.343
18.1667	8362.22	7378.43	9726.18	137.847
18.3333	8375.48	7299.8	9465.72	145.559
18.5	8193.82	6988.42	9390.5	162.656
18.6667	7741.96	6840.38	9140.86	148.325
18.8333	8074.19	6733.59	8975.69	181.753
19	7574.88	6348.21	8843.65	145.168
19.1667	7565.56	6319.91	8523.08	133.878
19.3333	7551.02	5925.46	8388.57	147.117
19.5	7335.54	5635.33	8253.39	147.148
19.6667	7243.51	5477.8	7951.55	148.6
19.8333	6951.32	5436.23	8028.95	170.611
20	6815.22	5200.59	7744.1	155.785
Figure 2 B
Nutrient agar with thermostable luciferase, 0.2 mL per well in white 96-well plate, agar surface inoculated with 2 µL cell suspension
	Escherichia coli ATCC 25922, nutrient agar, 2.5*10^4 CFU/well			sterile control		Figure 2 B
	F2 (open squares)	F3 (open circles)	F4 (open triangles)	G11 (closed triangles)
time (h)	RLU	RLU	RLU	RLU
0	69.41	65.624	78.244	80.768
0.166667	123.352	116.18	136.261	129.089
0.333333	166.032	149.003	173.128	107.85
0.5	159.026	117.85	130.629	129.209
0.666667	144.091	125.545	97.012	92.732
0.833333	122.392	103.891	118.123	116.7
1	114.753	102.003	86.419	80.752
1.16667	85.416	95.382	86.84	96.805
1.33333	89.548	103.762	78.177	96.655
1.5	102.007	99.173	92.089	100.59
1.66667	110.874	110.874	105.188	100.924
1.83333	111.875	106.21	86.384	93.465
2	96.467	90.792	73.769	92.211
2.16667	101.975	116.139	106.224	83.563
2.33333	89.372	97.883	107.813	107.813
2.5	114.585	86.292	110.341	87.707
2.66667	100.529	96.282	97.697	76.459
2.83333	107.487	99.001	107.487	80.615
3	117.402	114.573	107.501	73.553
3.16667	121.764	90.615	113.269	77.872
3.33333	121.878	160.142	155.891	103.455
3.5	177.043	169.961	175.627	87.813
3.66667	197.319	181.704	215.774	73.817
3.83333	221.127	212.622	273.573	86.466
4	304.703	304.703	296.199	85.033
4.16667	322.863	304.454	346.936	106.205
4.33333	414.817	421.896	450.211	87.777
4.5	510.313	463.534	629.386	99.227
4.66667	629.224	525.537	792.566	93.744
4.83333	760.911	500.189	950.785	89.269
5	956.956	482.737	1270.73	90.868
5.16667	1127.46	540.271	1646.4	90.993
5.33333	1491.37	571.646	2174.8	91.973
5.5	1922.94	686.053	2952.02	79.707
5.66667	2742.28	841.478	3906.96	78.31
5.83333	3601.19	1055.42	5101.45	94.917
6	4874.52	1338.75	6668.07	92.671
6.16667	6053.37	1640.17	8257.84	69.825
6.33333	7527.56	1969.27	10085.1	80.987
6.5	9990.41	2273.39	12242.5	91.107
6.66667	13018.8	2628.22	13944.6	73.954
6.83333	16440.8	2837.91	16115.6	79.541
7	19978.7	3276.92	17597.8	59.736
7.16667	22695.5	3680.4	19473.2	72.555
7.33333	25473.8	4174.34	20732.4	71.065
7.5	27584.5	4867.02	21910.9	79.811
7.66667	29574.7	5773.91	23212.7	89.927
7.83333	30488.6	6314.46	23396.5	84.022
8	30988.1	7645.19	24225.9	96.847
8.16667	31570.9	8474.36	24324.7	81.306
8.33333	31046.5	8990.47	24373.7	99.531
8.5	30345.1	10164.4	24267	85.487
8.66667	29981.9	10699.3	23762.1	85.378
8.83333	28933.8	11134.3	23962.7	86.987
9	27959.8	11348.1	23374	91.344
9.16667	27041.7	12285.6	22697.7	107.667
9.33333	26192.3	12316.8	21841.5	104.683
9.5	25174.8	12179.5	21071.6	110.009
9.66667	23570.6	11621.9	20447.5	89.926
9.83333	22551.1	11826.4	20557.9	91.445
10	21182.4	11926	20006.4	105.869
10.1667	20184.1	11601.2	19210.4	105.803
10.3333	19409.9	11279.9	18670	100.176
10.5	18438.1	10806.1	17936.9	91.384
10.6667	17313.1	10622.5	16185.6	88.712
10.8333	16499.4	10056.8	14586.1	96.093
11	15383.6	9882.1	13864.4	112.8
11.1667	14903.9	9595.18	13557.7	88.884
11.3333	14100.3	9129.47	12448.6	105.824
11.5	13148.4	8752.25	12166.9	128.962
11.6667	12524.2	8365.72	11535.1	107.363
11.8333	11908.8	7983.76	11535.1	122.164
12	11328.4	7542.68	11288.1	122.399
12.1667	10736.9	7213.34	11092.2	90.238
12.3333	10147.1	6770.98	10650.6	110.435
12.5	9615.98	6554.65	10589.1	116.253
12.6667	9481.79	6461.13	10087.1	115.018
12.8333	8824.46	6191.36	9936.69	102.158
13	8324.89	5716.35	9825.56	132.369
13.1667	7893.74	5625.48	9324.14	110.472
13.3333	7681.35	5338.74	9459.49	103.414
13.5	7322.03	5218.3	9028.35	115.194
13.6667	7118.54	4887.44	8713.21	119.241
13.8333	6751.69	4654.11	8437.82	106.462
14	6529.63	4563.98	8042.33	94.903
14.1667	6251.94	4383	7791.84	101.024
14.3333	5974.74	4360.06	7549.09	95.066
14.5	5833.69	4230.98	7219.43	131.631
14.6667	5781.7	4121.95	6930.54	125.564
14.8333	5531	3955.24	6529.17	120.991
15	5318.38	3905.34	6454.01	132.923
15.1667	5207.24	3795.48	6317.62	112.48
15.3333	5166.73	3733.37	5933.89	116.803
15.5	4984.65	3660.98	5913.23	103.817
15.6667	4865.59	3574.93	5756.8	99.504
15.8333	4759.74	3375.59	5571.39	110.152
16	4789.43	3535.99	5398.79	110.002
16.1667	4557.94	3317.64	5187.52	91.391
16.3333	4477.38	3327.33	4967.16	83.797
16.5	4422.99	3153.91	5163.04	102.625
16.6667	4143.85	3142.21	4943.13	109.847
16.8333	4409.23	3046.96	4836.21	110.376
17	4263.02	2979.32	4641.6	116.04
17.1667	4119.47	2978.49	4648.42	112.203
17.3333	4210.47	2908.9	4564.26	117.928
17.5	4194.09	2880.09	4323.03	94.168
17.6667	3944.52	2709.5	4260.9	103.039
17.8333	3904.63	2838.8	4247.27	100.605
18	3902.09	2839.73	4082.3	126.436
18.1667	3853.91	2652.46	3853.91	104.473
18.3333	3730.68	2710.31	3823.84	126.637
18.5	3844.21	2580.72	3842.76	101.66
18.6667	3677.58	2601.5	3718.29	100.337
18.8333	3566.72	2493.65	3604.53	82.879
19	3617.59	2554.96	3470.97	119.038
19.1667	3576.87	2628.08	3658.36	112.05
19.3333	3472.54	2454.37	3546.82	113.615
19.5	3541.75	2454.89	3441.22	109.268
19.6667	3377	2507.26	3327.47	93.239
19.8333	3329.11	2388.56	3245.99	129.781
20	3335.54	2367.34	3184.12	99.003

## Sheet: Figure 3
Figure 3 A
Staphylococcus aureus ATCC 25923, nutrient agar
Well	D2	D5	D8	E2	E6	D11		Figure 3 A
CFU/mL	12500000	1250000	125000	12500	1250	0
CFU/well	25000	2500	250	25	2.5	0
Symbol	closed circles	open circles	closed squares	open squares	closed triangles	crosses
time (h)	RLU	RLU	RLU	RLU	RLU	RLU
0	69.41	66.886	71.934	69.41	83.292	65.624
0.166667	137.695	133.392	114.746	109.008	143.432	137.695
0.333333	149.003	151.841	143.327	129.136	140.489	141.908
0.5	127.789	116.43	134.888	126.369	127.789	124.949
0.666667	125.545	99.865	125.545	101.292	126.971	116.985
0.833333	111.007	99.622	89.659	105.314	93.929	102.468
1	123.254	113.337	94.919	99.17	79.336	94.919
1.16667	113.889	108.194	91.111	98.229	93.958	108.194
1.33333	117.976	73.913	59.699	92.391	93.812	88.127
1.5	121.841	102.007	89.256	90.672	86.422	89.256
1.66667	119.402	88.13	89.552	93.816	79.602	88.13
1.83333	103.378	89.217	79.304	111.875	76.471	80.72
2	90.792	90.792	93.63	103.56	86.537	90.792
2.16667	106.224	93.477	79.314	90.645	76.481	99.143
2.33333	83.697	79.442	86.534	79.442	112.069	86.534
2.5	99.024	90.536	103.268	87.707	83.463	89.121
2.66667	133.095	80.707	93.45	83.538	97.697	97.697
2.83333	114.558	83.444	91.93	93.344	76.372	110.316
3	131.547	93.356	80.625	86.283	87.698	94.77
3.16667	159.992	77.872	82.12	109.021	84.952	83.536
3.33333	134.633	94.952	102.038	94.952	80.78	102.038
3.5	169.961	80.732	92.062	87.813	94.895	84.981
3.66667	166.089	110.726	80.915	100.789	85.174	72.398
3.83333	184.272	89.301	79.379	99.223	75.126	85.049
4	259.351	96.371	89.285	93.537	89.285	96.371
4.16667	291.709	99.124	97.708	73.635	93.46	101.957
4.33333	287.399	127.418	79.282	97.687	84.945	103.35
4.5	357.219	146.006	106.315	111.985	76.547	79.382
4.66667	472.983	136.356	115.05	116.47	88.063	83.802
4.83333	562.536	161.534	109.106	136.029	85.018	83.601
5	672.993	190.255	123.524	117.845	90.868	116.425
5.16667	894.29	216.108	142.176	129.381	98.102	92.415
5.33333	919.727	241.959	147.156	127.347	93.388	77.823
5.5	902.401	280.399	130.948	145.181	103.904	105.328
5.66667	1015.18	263.407	139.534	149.501	85.429	65.496
5.83333	1061.09	361.252	172.834	116.167	104.834	87.834
6	1237.52	389.22	211.006	148.274	88.394	91.246
6.16667	1424.99	387.598	240.824	176.699	88.35	82.65
6.33333	1568.6	460.349	241.541	167.658	98.037	78.146
6.5	1842.06	432.757	274.743	155.166	81.142	113.883
6.66667	2104.85	527.635	271.64	177.775	113.776	89.598
6.83333	2499.86	531.22	309.641	231.521	90.904	109.369
7	2919.93	553.265	324.278	247.476	119.471	115.204
7.16667	3304.82	576.173	317.251	204.862	109.544	89.627
7.33333	3504.91	638.161	352.481	257.254	132.18	103.754
7.5	4221.41	728.272	376.25	277.912	133.968	85.511
7.66667	4270.84	672.314	366.846	282.629	125.613	92.782
7.83333	4690.98	800.344	384.507	310.454	115.352	96.839
8	5175.6	847.408	371.72	358.902	160.936	116.786
8.16667	5781.28	945.716	419.367	416.515	181.155	88.438
8.33333	5976.11	949.807	405.232	409.498	172.046	116.593
8.5	6432.91	1082.84	384.693	435.985	193.771	94.036
8.66667	6885.74	1213.79	432.582	456.773	182.14	113.837
8.83333	7329.7	1343.3	442.064	426.378	199.642	92.691
9	7572.98	1414.4	411.048	542.354	204.097	115.607
9.16667	8204.25	1566.2	467.994	539.772	235.433	110.538
9.33333	8523.81	1766.71	468.924	544.927	219.405	130.496
9.5	8657.82	1878.72	424.319	572.902	278.593	111.437
9.66667	9426.53	2004.07	516.718	536.701	259.786	115.619
9.83333	9633.12	2230.39	578.673	564.385	240.042	121.45
10	10129.1	2200.36	618.048	610.895	271.827	148.789
10.1667	10317.2	2394.87	700.589	677.712	293.103	140.118
10.3333	10829.1	2616.03	759.909	632.542	313.409	100.176
10.5	11008.9	2593.01	818.17	655.393	342.689	135.648
10.6667	11452.4	2741.47	869.945	731.154	331.953	133.067
10.8333	11706.2	3064.95	1005.39	758.707	428.834	124.778
11	11761.1	3185.52	1065.17	781.03	456.91	104.233
11.1667	11835.9	3298.75	1263.02	841.532	490.296	139.061
11.3333	11776.5	3523.66	1339.96	853.743	573.452	122.985
11.5	11957.7	3665.4	1418.59	917.067	606.124	130.395
11.6667	12016.1	3826.41	1649.09	903.28	679.965	137.425
11.8333	12240.8	4001.22	1717.48	1046.3	849.398	140.848
12	12291.8	4178.85	1961.27	1059.83	904.315	139.679
12.1667	12150.7	4408.79	2068.32	1148.75	1085.72	103.13
12.3333	12423.3	4808.96	2268.95	1160.29	1176.07	143.423
12.5	12387.4	4940.03	2388.21	1207.02	1275.91	127.735
12.6667	12587.3	5141.3	2649.73	1377.34	1502.42	112.142
12.8333	12398.6	5135.25	2941.01	1404.32	1715.11	122.302
13	12261.4	5463.12	3186.94	1392.76	1728	125.175
13.1667	12258.1	5710.12	3341.43	1585.35	1918.2	127.689
13.3333	12467.1	5789.74	3507.45	1578.5	2167.38	103.414
13.5	12248	5922.42	3769.73	1693.36	2345.64	129.594
13.6667	12342.2	5786.78	4182.05	1787.18	2413.55	133.607
13.8333	11961.1	6053.94	4245.52	1917.75	2634.21	151.061
14	11960.7	6286.62	4473.39	1968.52	2677.42	140.917
14.1667	11909.3	6354.41	4664.42	2060.89	2921.04	134.218
14.3333	11933.6	6560.98	4982.31	2131.78	3265.37	148.36
14.5	11971.1	6694.35	5499.55	2304.26	3412.27	138.863
14.6667	11624	6672.2	5517.59	2439.11	3459.5	145.769
14.8333	11417.8	6755.31	5768.66	2405.41	3680.13	120.991
15	11430	7098.4	6019.11	2563.11	3864.89	135.813
15.1667	11162.9	6924.73	6301.76	2611.55	4117.05	129.785
15.3333	10923.3	7024.05	6275.64	2748.48	4262.59	128.339
15.5	10879.1	7249.87	6628.41	2817.47	4507.38	128.329
15.6667	10753.6	7317.14	6747.51	2780.34	4711.29	152.861
15.8333	10570.3	7258.46	6896.12	3129.2	4648.14	134.792
16	10473.4	7446.85	7021.32	3084.4	5078.91	147.634
16.1667	10450.5	7350.44	7250.35	3163.87	5187.52	126.207
16.3333	10310	7635.67	7127.11	3317.22	5329.8	148.812
16.5	9976.29	7309.49	7355.75	3156.8	5283.01	128.642
16.6667	10053.9	7527.44	7682.09	3246.28	5407.09	137.309
16.8333	9621.6	7568.02	7353.08	3269.16	5575.44	174.278
17	9378.93	7725.36	7683.29	3237.51	5920.94	172.609
17.1667	9486.28	7723.09	7844.03	3223.3	5900.15	136.975
17.3333	9186.75	7567.79	7525.57	3376.24	5993.96	152.87
17.5	9154.57	7762.33	7873.89	3272.7	6061.52	137.63
17.6667	8823.65	7799.06	7671.35	3356.76	6281.05	146.577
17.8333	8746.78	7876.33	7702.82	3261.63	6354.13	145.804
18	8449.44	7558.57	7725.7	3437.03	6442.44	129.343
18.1667	8362.22	7646.87	8003.82	3391.03	6345.31	137.847
18.3333	8375.48	7657.87	7957.72	3366.78	6579.28	145.559
18.5	8193.82	7474.93	7827.84	3298.15	6544.02	162.656
18.6667	7741.96	7439.49	7823.39	3302.4	6657.16	148.325
18.8333	8074.19	7630.72	7796.48	3290.46	6474.77	181.753
19	7574.88	7513.91	7769.41	3250.32	6671.94	145.168
19.1667	7565.56	7679.07	7683.43	3360.05	6568.75	133.878
19.3333	7551.02	7402.45	7816.12	3325.42	6736.78	147.117
19.5	7335.54	7390.9	7924.13	3260.56	6634.77	147.148
19.6667	7243.51	7265.36	7724.28	3317.27	6762.75	148.6
19.8333	6951.32	7436.91	7820.42	3262.03	6736.97	170.611
20	6815.22	7224.33	7863.49	3294.77	6700.2	155.785
Figure 3 B
Escherichia coli ATCC 25922, nutrient agar
Well	F2	F5	F8	G2	E6	G11		Figure 3 B
CFU/mL	12500000	1250000	125000	12500	1250	0
CFU/well	25000	2500	250	25	2.5	0
Symbol	closed circles	open circles	closed squares	open squares	closed triangles	crosses
time (h)	RLU	RLU	RLU	RLU	RLU	RLU
0	69.41	73.196	69.41	73.196	66.886	80.768
0.166667	123.352	117.614	149.169	150.604	149.169	129.089
0.333333	166.032	150.422	127.717	141.908	124.879	107.85
0.5	159.026	132.049	137.728	126.369	129.209	129.209
0.666667	144.091	111.278	126.971	118.411	112.705	92.732
0.833333	122.392	96.775	111.007	106.737	96.775	116.7
1	114.753	99.17	86.419	128.92	85.002	80.752
1.16667	85.416	76.875	92.534	101.076	92.534	96.805
1.33333	89.548	82.441	93.812	85.284	103.762	96.655
1.5	102.007	77.922	96.339	111.924	75.088	100.59
1.66667	110.874	103.766	68.23	112.295	76.759	100.924
1.83333	111.875	72.223	77.888	103.378	84.968	93.465
2	96.467	79.443	89.374	109.235	99.304	92.211
2.16667	101.975	69.4	101.975	89.228	79.314	83.563
2.33333	89.372	92.209	97.883	85.116	79.442	107.813
2.5	114.585	73.56	82.048	114.585	67.902	87.707
2.66667	100.529	82.122	77.875	96.282	93.45	76.459
2.83333	107.487	104.658	80.615	107.487	79.201	80.615
3	117.402	107.501	84.869	118.816	90.527	73.553
3.16667	121.764	83.536	86.367	97.694	94.863	77.872
3.33333	121.878	116.21	79.363	113.375	77.945	103.455
3.5	177.043	120.389	80.732	93.479	96.311	87.813
3.66667	197.319	89.432	99.369	103.628	89.432	73.817
3.83333	221.127	93.554	110.563	76.544	82.214	86.466
4	304.703	117.629	70.861	106.292	90.702	85.033
4.16667	322.863	134.526	96.292	99.124	76.467	106.205
4.33333	414.817	131.665	97.687	113.261	79.282	87.777
4.5	510.313	153.094	96.392	83.635	94.975	99.227
4.66667	629.224	167.604	92.324	107.948	88.063	93.744
4.83333	760.911	194.124	76.516	110.523	80.767	89.269
5	956.956	256.987	103.647	75.25	97.967	90.868
5.16667	1127.46	282.931	123.694	86.728	88.149	90.993
5.33333	1491.37	387.7	104.707	123.102	84.898	91.973
5.5	1922.94	397.113	163.685	116.714	65.474	79.707
5.66667	2742.28	598.004	133.839	103.939	102.515	78.31
5.83333	3601.19	793.338	164.334	99.167	83.584	94.917
6	4874.52	772.737	218.134	138.294	85.543	92.671
6.16667	6053.37	854.996	262.199	112.574	96.9	69.825
6.33333	7527.56	895.123	322.529	129.296	96.616	80.987
6.5	9990.41	1097.55	330.262	159.437	102.495	91.107
6.66667	13018.8	1429.31	386.837	147.908	110.931	73.954
6.83333	16440.8	1862.11	504.232	197.432	85.222	79.541
7	19978.7	2766.32	610.156	223.297	99.559	59.736
7.16667	22695.5	3836.89	756.85	234.737	108.121	72.555
7.33333	25473.8	4350.58	864.146	295.629	123.652	71.065
7.5	27584.5	5434.25	1174.36	320.668	161.046	79.811
7.66667	29574.7	6557.56	1660.09	354	134.177	89.927
7.83333	30488.6	8261.2	2187.42	447.167	138.138	84.022
8	30988.1	10049.3	2778.64	522.687	186.572	96.847
8.16667	31570.9	11792.2	3393.45	694.666	199.699	81.306
8.33333	31046.5	13769.4	4308.26	816.152	217.546	99.531
8.5	30345.1	15047.2	5645.01	948.908	235.09	85.487
8.66667	29981.9	16734.1	7045.11	1202.41	301.669	85.378
8.83333	28933.8	17752.4	8861.24	1417.46	325.131	86.987
9	27959.8	18854	11211	1582.82	385.357	91.344
9.16667	27041.7	19802.2	13382.3	1969.59	465.123	107.667
9.33333	26192.3	19846.8	15927.6	2381.9	456.018	104.683
9.5	25174.8	19790.1	17644.2	2710.21	575.759	110.009
9.66667	23570.6	19833.7	19755.2	3231.63	666.594	89.926
9.83333	22551.1	19679.2	21896.7	3657.78	725.842	91.445
10	21182.4	19275.4	22810.5	4151.79	848.385	105.869
10.1667	20184.1	18905.9	24207.5	4824.05	846.426	105.803
10.3333	19409.9	18256.4	25188.6	5555.49	1077.61	100.176
10.5	18438.1	17518.5	25533.2	6431.13	1060.91	91.384
10.6667	17313.1	16850.9	25533.2	7149.86	1297.76	88.712
10.8333	16499.4	16586.9	25773.1	8380.2	1417.02	96.093
11	15383.6	15851.9	25298.5	9573.69	1453.55	112.8
11.1667	14903.9	15098.8	24692.6	10644.6	1714.6	88.884
11.3333	14100.3	14435	24057.8	11777.9	1840.48	105.824
11.5	13148.4	14002.5	23488.4	13045.3	2057.67	128.962
11.6667	12524.2	13270.1	22927	14207.7	2309.02	107.363
11.8333	11908.8	12900.5	21845.8	15547.9	2528.07	122.164
12	11328.4	12176.6	20914.4	16369.8	2735.98	122.399
12.1667	10736.9	11580.6	20297.9	17519.1	2861.84	90.238
12.3333	10147.1	11215.6	19369.2	18068.4	3133.78	110.435
12.5	9615.98	10510.1	18520.1	19092.7	3425.87	116.253
12.6667	9481.79	10230.8	17577.6	19323	3738.08	115.018
12.8333	8824.46	9500.72	16669.1	19648.9	3942.45	102.158
13	8324.89	9058.67	16189.4	20182	4267.48	132.369
13.1667	7893.74	8799.04	15174.9	20058.6	4535.1	110.472
13.3333	7681.35	8265.92	14564.1	19921.5	4881.99	103.414
13.5	7322.03	7801.53	13716.8	19614.7	4977.83	115.194
13.6667	7118.54	7474.83	13472.8	19449.2	5008.12	119.241
13.8333	6751.69	7315.65	12578.3	19391.9	5271.3	106.462
14	6529.63	7064.53	11822.6	19031	5517.33	94.903
14.1667	6251.94	6809.02	11459	18601.4	5618.38	101.024
14.3333	5974.74	6329.08	10654.6	18000.6	5842.23	95.066
14.5	5833.69	6164.94	10407.5	17331.8	5971.11	131.631
14.6667	5781.7	6080.46	9515.42	17115.6	5887.06	125.564
14.8333	5531	5830.59	9127.59	16474.9	6068.25	120.991
15	5318.38	5617.45	8895.75	15618.5	6170.82	132.923
15.1667	5207.24	5499.98	8317.75	15241	6270.03	112.48
15.3333	5166.73	5455.14	8171.89	14265.8	6124.23	116.803
15.5	4984.65	5271.58	7763.19	13878.3	6100.68	103.817
15.6667	4865.59	5096.32	7220.52	13412.8	6222.59	99.504
15.8333	4759.74	4956.86	6920.76	12709.6	6051.13	110.152
16	4789.43	4818.38	7012.63	12314.4	6213.67	110.002
16.1667	4557.94	4774.09	6542.43	12005.6	6001.34	91.391
16.3333	4477.38	4717.21	6286.24	11390.7	6055.08	83.797
16.5	4422.99	4661.48	6160.38	10751	6085.22	102.625
16.6667	4143.85	4561.56	5901.41	10289.5	5979.46	109.847
16.8333	4409.23	4573.35	5831.05	9878.66	5982.09	110.376
17	4263.02	4396.46	5713.52	9286.1	5880.32	116.04
17.1667	4119.47	4230.21	5627.65	9001.04	5681.57	112.203
17.3333	4210.47	4345.87	5513.51	8620.41	5567.38	117.928
17.5	4194.09	4144.84	5382.06	8540.31	5424.07	94.168
17.6667	3944.52	4067.88	5436.41	7698.93	5389.97	103.039
17.8333	3904.63	4056.26	5342.26	7643.04	5351	100.605
18	3902.09	3979.11	5324.86	7456.84	5271.09	126.436
18.1667	3853.91	3740.73	5273	7295.72	5165.63	104.473
18.3333	3730.68	3714.67	5254.69	6868.94	4889.34	126.637
18.5	3844.21	3629.27	5071.4	6467.05	4836.12	101.66
18.6667	3677.58	3622.32	5083.75	6281.98	4672.22	100.337
18.8333	3566.72	3697.58	5116.71	6041.47	4910.24	82.879
19	3617.59	3517.43	4908.14	6099.97	4683.13	119.038
19.1667	3576.87	3496.84	5103.37	5798.95	4454.35	112.05
19.3333	3472.54	3332.7	5047.12	5542.37	4318.82	113.615
19.5	3541.75	3283.87	4949.12	5383.28	4340.13	109.268
19.6667	3377	3181.78	4973.72	5455.94	4099.61	93.239
19.8333	3329.11	3159.96	4925.86	5130.01	4141.34	129.781
20	3335.54	3080.75	4862.81	5057.91	3993.62	99.003

## Sheet: Figure 4
Figure 4 A
	RLU, S. aureus					RLU, E. coli					RLU, sterile						Figure 4 A
Time (h)	Well 1	Well 2	Well 3	avg.	stdev.	Well 1	Well 2	Well 3	avg.	stdev.	Well 1	Well 2	Well 3	avg.	stdev.
0	334.284	366.453	401.42	367.386	33.5777	348.27	323.094	365.054	345.473	21.1194	351.068	337.081	337.081	341.743	8.0754
0.166667	387.375	387.375	456.399	410.383	39.851	407.096	415.548	383.15	401.931	16.8051	394.419	370.472	366.246	377.046	15.1934
0.333333	388.517	429.637	415.458	411.204	20.8875	462.25	450.907	415.458	442.872	24.409	432.473	449.489	406.95	429.637	21.4108
0.5	414.222	429.934	405.652	416.603	12.3148	475.641	514.206	421.364	470.404	46.6421	421.364	472.784	445.645	446.598	25.7232
0.666667	420.237	393.171	445.879	419.762	26.3572	484.341	425.935	457.275	455.85	29.2291	396.02	470.096	415.964	427.36	38.3303
0.833333	450.096	464.34	444.399	452.945	10.2712	461.491	405.941	465.764	444.399	33.3738	407.365	404.517	437.277	416.386	18.1478
1	398.38	412.608	478.056	429.681	42.4934	463.829	419.722	426.836	436.796	23.6802	428.259	389.844	441.064	419.722	26.6557
1.16667	426.68	423.826	468.064	439.523	24.7581	450.939	472.345	470.918	464.734	11.9681	429.534	448.085	408.129	428.583	19.995
1.33333	406.666	400.979	484.872	430.839	46.8803	459.277	442.214	435.105	445.532	12.4229	402.401	381.072	398.135	393.869	11.2862
1.5	451.721	447.446	464.546	454.571	8.89912	488.77	511.57	504.445	501.595	11.6641	438.896	451.721	427.496	439.371	12.1195
1.66667	471.161	428.458	483.972	461.197	29.0674	586.461	589.308	617.777	597.849	17.317	415.647	398.565	419.917	411.376	11.2985
1.83333	480.993	455.454	437.008	457.818	22.0876	642.743	766.184	750.576	719.834	67.2176	425.658	383.092	418.563	409.104	22.805
2	462.561	492.449	488.179	481.063	16.1648	724.441	814.107	909.465	816.004	92.5266	381.435	418.439	370.048	389.974	25.3004
2.16667	543.808	509.642	592.209	548.553	41.4875	865.537	969.458	923.903	919.633	52.0919	434.192	424.227	422.803	427.074	6.20535
2.33333	611.347	612.772	635.573	619.897	13.5942	819.405	1043.14	1100.14	987.561	148.39	433.216	428.941	373.364	411.84	33.39
2.5	699.291	683.656	830.053	737.667	80.3899	1094.42	1240.82	1240.82	1192.02	84.5218	406.498	388.021	379.493	391.337	13.8046
2.66667	892.945	932.695	945.471	923.704	27.393	1242.17	1375.62	1483.51	1367.1	120.894	370.523	370.523	407.433	382.826	21.31
2.83333	1279.8	1178.83	1147.55	1202.06	69.1143	1585.53	1615.39	1663.73	1621.55	39.4674	383.939	351.233	405.269	380.147	27.2168
3	1503.29	1516.06	1530.26	1516.54	13.4922	1897.92	1988.77	2071.1	1985.93	86.6269	391.792	407.407	447.154	415.451	28.5441
3.16667	1945.68	2053.86	2070.93	2023.49	67.9233	2425.34	2549.17	2698.62	2557.71	136.839	394.26	331.634	421.304	382.399	45.9966
3.33333	2627.82	2507.09	2749.98	2628.3	121.449	3072.42	3193.16	3362.2	3209.26	145.555	410.509	426.134	392.043	409.562	17.0652
3.5	3406.8	3251.76	3421.03	3359.86	93.8938	3675.65	3736.82	3513.49	3641.99	115.407	402.558	399.713	394.023	398.765	4.34581
3.66667	4000.57	3773.02	4013.37	3928.99	135.221	2952.43	2820.17	2676.53	2816.37	137.99	402.475	385.409	376.875	388.253	13.0348
3.83333	3715.82	3683.11	3678.85	3692.59	20.2277	2541.21	2201.34	2242.57	2328.37	185.469	408.129	413.817	376.844	399.597	19.9086
4	3345.75	3327.22	3268.8	3313.92	40.1604	2695.98	2621.88	2705.95	2674.6	45.9307	357.659	433.18	407.531	399.457	38.4025
4.16667	3887.75	3665.75	3823.71	3792.4	114.261	3045.31	2992.65	3028.23	3022.06	26.8627	379.952	382.798	385.644	382.798	2.846
4.33333	4730.39	4558.45	4836.96	4708.6	140.527	2951.34	3180.11	3235.53	3122.33	150.651	366.608	404.975	396.449	389.344	20.1462
4.5	5721.93	5737.57	5839.93	5766.48	64.0878	3293.84	3366.34	3522.72	3394.3	116.972	393.783	385.253	405.155	394.73	9.98476
4.66667	6782.36	6506.11	7265.09	6851.19	384.14	3722.25	3971.45	4083.94	3925.88	185.099	395.863	420.071	410.103	408.679	12.1667
4.83333	7739.22	7588.03	8151.43	7826.23	291.602	4130.63	4284.67	4274.69	4229.99	86.1993	402.223	392.238	352.301	382.254	26.4161
5	8180.53	8674.72	9003.71	8619.66	414.344	4191.38	4162.9	4410.71	4255	135.6	385.955	384.531	367.44	379.309	10.3032
5.16667	8746.58	9051.68	9503.62	9100.63	380.886	4371.15	4365.45	4877.27	4537.96	293.868	414.875	402.043	413.449	410.122	7.03314
5.33333	8624.83	9375.68	9610.32	9203.61	514.786	4348.68	4583.32	4678.6	4536.86	169.794	358.361	385.38	396.756	380.166	19.7215
5.5	8579.26	8755.37	9382.49	8905.71	422.192	4391.29	4366.95	4703.41	4487.22	187.629	356.515	386.582	386.582	376.56	17.3592
5.66667	8534.34	8178.57	8521.53	8411.48	201.812	4314.85	4340.46	4697.66	4450.99	214.007	362.891	384.238	377.122	374.75	10.8693
5.83333	7702.86	7267.39	7799.95	7590.07	283.632	4343.3	4331.88	4544.62	4406.6	119.664	395.495	412.628	359.8	389.308	26.952
6	6363.99	6124.49	6901.45	6463.31	397.891	4422.29	4380.95	4734.5	4512.58	193.299	339.299	366.386	364.96	356.882	15.2437
6.16667	5349.08	5159.62	5730.85	5413.18	290.962	4299.21	4269.29	4443.08	4337.19	92.9144	353.281	380.347	364.678	366.102	13.5891
6.33333	4689.49	4438.85	4750.72	4626.35	165.244	4223.81	4307.84	4545.66	4359.1	166.933	368.836	314.721	354.595	346.051	28.0511
6.5	3937.97	3935.11	3985.12	3952.73	28.0849	4168.01	4329.48	4422.35	4306.62	128.702	338.642	371.506	325.782	345.31	23.58
6.66667	3571.89	3520.6	3618.91	3570.47	49.1695	4203.07	4224.44	4483.75	4303.75	156.247	347.644	361.891	371.865	360.467	12.1732
6.83333	2982.56	3056.59	3085.06	3041.4	52.9119	4087.31	4218.29	4226.83	4177.48	78.2016	323.17	390.081	371.574	361.608	34.5508
7	2791.59	2775.91	2763.09	2776.87	14.2737	4038.47	4138.22	4209.47	4128.72	85.8954	369.077	327.752	343.427	346.752	20.8622
7.16667	2600.05	2491.89	2544.55	2545.5	54.0847	3883.71	3870.9	4139.88	3964.83	151.728	355.782	345.82	401.322	367.641	29.5906
7.33333	2447.13	2350.32	2333.24	2376.9	61.4177	3880.67	3842.23	4064.31	3929.07	118.687	365.859	320.305	370.13	352.098	27.6162
7.5	2259.83	2181.47	2095.97	2179.09	81.9553	3720.32	3899.85	4092.21	3904.13	185.981	353.366	339.117	346.242	346.242	7.1245
Figure 4 B
	OD600, S. aureus					OD600, E. coli					OD600, sterile						Figure 4 B
Time (h)	Well 1	Well 2	Well 3	avg.	stdev.	Well 1	Well 2	Well 3	avg.	stdev.	Well 1	Well 2	Well 3	avg.	stdev.
0	0.0521	0.0517	0.0516	0.0518	0.000264575	0.0512	0.0527	0.0515	0.0518	0.000793725	0.0528	0.0784	0.06	0.0637333	0.013202
0.333333	0.0519	0.0508	0.0522	0.0516333	0.000737111	0.05	0.0517	0.0503	0.0506667	0.000907377	0.0569	0.0527	0.0518	0.0538	0.00272213
0.666667	0.054	0.0528	0.0546	0.0538	0.000916515	0.0516	0.0527	0.0662	0.0568333	0.0081304	0.054	0.0526	0.0594	0.0553333	0.00359073
1	0.0497	0.0547	0.0524	0.0522667	0.00250267	0.057	0.0523	0.052	0.0537667	0.00280416	0.0557	0.0531	0.0516	0.0534667	0.00207445
1.33333	0.0537	0.0528	0.0545	0.0536667	0.00085049	0.0571	0.0529	0.0542	0.0547333	0.00215019	0.054	0.0523	0.0528	0.0530333	0.000873689
1.66667	0.0516	0.0534	0.0615	0.0555	0.00527352	0.0528	0.0585	0.0564	0.0559	0.00288271	0.0509	0.0563	0.0541	0.0537667	0.00271539
2.18333	0.0558	0.0536	0.0537	0.0543667	0.00124231	0.0536	0.0527	0.0539	0.0534	0.0006245	0.0555	0.06	0.0543	0.0566	0.003005
2.53333	0.0591	0.0653	0.0583	0.0609	0.00383145	0.0614	0.0645	0.0577	0.0612	0.00340441	0.0534	0.055	0.0551	0.0545	0.000953939
2.9	0.0663	0.0611	0.0642	0.0638667	0.00261598	0.0666	0.062	0.0679	0.0655	0.0031	0.0524	0.0554	0.0511	0.0529667	0.0022053
3.26667	0.0809	0.0785	0.0755	0.0783	0.00270555	0.0766	0.0791	0.0769	0.0775333	0.00136504	0.056	0.0608	0.0567	0.0578333	0.00259294
3.63333	0.0921	0.0922	0.0915	0.0919333	0.000378594	0.0938	0.0991	0.0982	0.0970333	0.00283608	0.0538	0.0571	0.0552	0.0553667	0.0016563
4	0.1297	0.1367	0.1334	0.133267	0.0035019	0.1325	0.1382	0.1361	0.1356	0.00288271	0.0565	0.0561	0.0553	0.0559667	0.00061101
4.33333	0.1862	0.1962	0.199	0.1938	0.00672904	0.1824	0.1887	0.1921	0.187733	0.00492172	0.056	0.0555	0.0553	0.0556	0.000360555
4.93333	0.315	0.2992	0.3205	0.311567	0.0110573	0.2766	0.2852	0.2852	0.282333	0.00496521	0.06	0.0564	0.0565	0.0576333	0.0020502
5.43333	0.4277	0.3936	0.4164	0.412567	0.0173702	0.3301	0.342	0.3332	0.3351	0.00617333	0.0569	0.0564	0.0517	0.055	0.0028688
5.91667	0.5199	0.4694	0.523	0.5041	0.030091	0.3499	0.3665	0.3634	0.359933	0.00882629	0.056	0.0532	0.0555	0.0549	0.00149332
6.43333	0.5947	0.5293	0.5997	0.574567	0.0392817	0.3886	0.4172	0.4072	0.404333	0.0145139	0.0563	0.0516	0.0542	0.0540333	0.00235443
7.03333	0.7086	0.6158	0.6994	0.6746	0.0511296	0.4628	0.4916	0.4865	0.4803	0.0153685	0.0547	0.0552	0.055	0.0549667	0.000251661
7.6	0.7677	0.726	0.7798	0.757833	0.0282245	0.5015	0.5485	0.5474	0.532467	0.0268236	0.0549	0.0553	0.0555	0.0552333	0.000305505
