# Supplementary material for: Real-time monitoring of extracellular ATP in bacterial cultures using thermostable luciferase
Source: PLoS One. 2021 Jan 22;16(1):e0244200. doi: 10.1371/journal.pone.0244200 (PMC7822345; doi:10.1371/journal.pone.0244200)
Supplement: S2 Data — (XLSX) [file pone.0244200.s004.xlsx]

## Sheet: Suppl. Fig. S1
Supplementary Figure S1 - ATP standard curve
2 µL ATP stock solution added to 0.2 mL nutrient broth with 0.15 mM D-luciferin, 0.5 mM magnesium sulfate and 10 µgmL thermosatbel luciferase
Medium with luciferase and luciferin was pre-incubated for 4 h at 37°C in order to reduce ATP background from medium
Luminescence data, obtained with SpectraMax M5 plate reader, white 96-well plate with lid, RLU measured immediately after adding ATP stock with 8-channel pipet
µM ATP, stock	nM ATP in assay	Well	RLU	RLU, background corrected	Well	RLU	RLU, background corrected
20	200	E1	536060	535590	G1	498329	497859
10	100	E2	362805	362335	G2	251645	251175
5	50	E3	172997	172527	G3	179550	179080
2.5	25	E4	84570.8	84100.8	G4	93587.8	93117.7
1.25	12.5	E5	42697.6	42227.6	G5	46798.1	46328.1
0.625	6.25	E6	19886.1	19416	G6	21441.1	20971.1
0.3125	3.125	E7	10412.5	9942.47	G7	6833.72	6363.69
0.15625	1.5625	E8	4961.37	4491.34	G8	4911.25	4441.22
0.078125	0.78125	E9	2508.96	2038.93	G9	2269.66	1799.63
0.0390625	0.390625	E10	1477.04	1007.01	G10	1442.41	972.385
0.0195312	0.195312	E11	911.697	441.668	G11	790.729	320.701
0 (Background)		E12	475.17		G12	464.887
		average, background:	470.029	RLU
nM	RLU, background corrected
50	172527
50	179080
25	84100.8
25	93117.7
12.5	42227.6
12.5	46328.1
6.25	19416
6.25	20971.1
3.125	9942.47
3.125	6363.69
1.5625	4491.34
1.5625	4441.22
0.78125	2038.93
0.78125	1799.63
0.390625	1007.01
0.390625	972.385
0.195312	441.668
0.195312	320.701
				Coefficient RLU/nM ATP: 3515.9

## Sheet: Table 1
Table 1, raw data and calculations
Coefficient RLU/nM ATP:	3515.9
	Cultures			sterile medium					Cultures			sterile medium
	eATP, 3 h 37°C, RLU			Background, RLU					eATP, 5 h 37°C, RLU			Background, RLU
	Well1	Well2	Well3	Well1	Well2	Well3			Well1	Well2	Well3	Well1	Well2	Well3
S. aureus, RLU	1119.71	1346.42	1451.48	463.09	461.708	442.355		S. aureus, RLU	21353.2	17605.7	19100.6	559.704	537.537	489.048
Background subtracted, RLU	663.992	890.699	995.758		avg.	stdev.		Background subtracted, RLU	20824.5	17077	18571.8		avg.	stdev.
ATP (nM)	0.188854	0.253335	0.283216		455.718	11.593		ATP (nM)	5.92295	4.85707	5.28224		528.763	36.1359
									21.8617	13.5475	15.3178		detection limit eATP:
E. coli, RLU	1595.24	1940.83	1949.12					E. coli, RLU	5868.57	5603.96	5743.89		3x stdev.	108.408	RLU
Background subtracted, RLU	1139.52	1485.11	1493.41					Background subtracted, RLU	5339.81	5075.2	5215.13			0.0308336	nM
ATP (nM)	0.324106	0.422399	0.424758					ATP (nM)	1.51876	1.4435	1.4833			6.16672	fmol/well
	total ATP (+DTAB), 3 h 37°C			Background (with DTAB), RLU					total ATP (+DTAB), 5 h 37°C
	Well1	Well2	Well3	Well1	Well2	Well3			Well1	Well2	Well3	Background (with DTAB), RLU
S. aureus, RLU	17879.3	46498.2	27800.4	240.909	217.64	176.575		S. aureus, RLU	95452.5	126250	121441	Well1	Well2	Well3
Background subtracted, RLU	17667.6	46286.5	27588.7		avg.	stdev.		Background subtracted, RLU	95255.6	126053	121244	201.976	204.705	184.234
ATP (nM)	5.02505	13.1649	7.84683		211.708	32.5746		ATP (nM)	27.0928	35.8522	34.4844		avg.	stdev.
													196.972	11.1152
E. coli, RLU	26198.9	23210.8	40422.1					E. coli, RLU	48528.7	51045.2	46162.3
Background subtracted, RLU	25987.2	22999.1	40210.4					Background subtracted, RLU	48331.7	50848.2	45965.4
ATP (nM)	7.39133	6.54145	11.4367					ATP (nM)	13.7466	14.4624	13.0736
Table 1:
	3h, ATP (nM)			5h, ATP (nM)
	avg.	SD	% eATP	avg.	SD	% eATP
S. aureus, eATP	0.241802	0.0482264	2.78608	5.35408	0.536559	16.486
S. aureus, total ATP (DTAB lysis)	8.67893	4.13323		32.4764	4.71227
E. coli, eATP	0.390421	0.0574427	4.61682	1.48185	0.0376516	10.7686
E. coli, total ATP (DTAB lysis)	8.4565	2.6157		13.7609	0.694511
