# Supplementary material for: Real-time monitoring of extracellular ATP in bacterial cultures using thermostable luciferase
Source: PLoS One. 2021 Jan 22;16(1):e0244200. doi: 10.1371/journal.pone.0244200 (PMC7822345; doi:10.1371/journal.pone.0244200)
Supplement: S3 Data — (XLSX) [file pone.0244200.s005.xlsx]

## Sheet: Original data Figure 5
		Figure 5 A								Figure 5 B								Figure 5 C								Figure 5 D								Figure 5 E
		Pseudomomas fluorescencs ATCC49838								Pantoea agglomerans RKI 16-2								Bacillus cereus ATCC 14579								Staphylococcus aureus ATCC 29213								Escherichia coli ATCC 25922
	CFU/ml	10^6	10^5	10^4	10^3	10^2	0		CFU/ml	10^6	10^5	10^4	10^3	10^2	0		CFU/ml	10^6	10^5	10^4	10^3	10^2	0		CFU/ml	10^6	10^5	10^4	10^3	10^2	0		CFU/ml	10^6	10^5	10^4	10^3	10^2	0
Time (h)		B2	B4	B6	B8	B10	G10			C2	C4	C6	C8	C10	G8			D2	D4	D6	D8	D10	G2			E2	E4	E6	E8	E10	G4			F2	F4	F6	F8	F10	G6
0		181.006	70.983	42.59	52.054	61.518	47.322			119.488	70.983	50.871	54.42	63.884	48.505			169.175	94.644	49.688	42.59	60.335	55.603			94.644	61.518	76.898	50.871	62.701	50.871			75.715	55.603	34.308	63.884	49.688	49.688
0.166667		158.384	54.779	55.97	48.825	73.833	52.398			191.727	70.26	73.833	58.352	54.779	77.406			145.284	101.223	59.543	53.588	72.642	72.642			144.093	69.07	78.596	72.642	55.97	58.352			178.628	70.26	65.497	59.543	70.26	76.215
0.333333		142.935	74.871	69.426	76.232	66.703	65.342			389.328	102.097	80.316	80.316	62.619	80.316			164.716	95.29	58.535	87.122	85.761	81.677			411.109	103.458	84.4	83.039	80.316	66.703			319.903	111.626	84.4	88.484	85.761	61.258
0.5		160.931	83.289	95.994	94.582	105.875	83.289			597.137	119.992	81.877	71.995	86.112	81.877			231.514	105.875	97.405	88.935	87.524	76.23			2572.07	362.8	112.934	76.23	81.877	79.054			275.276	110.11	71.995	87.524	80.465	83.289
0.666667		170.587	115.756	109.663	111.186	120.325	95.955			667.119	152.31	115.756	100.525	92.909	123.371			231.512	124.894	127.941	103.571	102.048	85.294			3722.46	453.885	146.218	97.479	83.771	92.909			265.02	121.848	108.14	94.432	99.002	80.724
0.833333		152.025	135.133	93.672	102.886	116.706	89.065			586.601	135.133	96.743	110.564	93.672	104.421			233.412	148.954	81.387	110.564	92.136	98.279			3002.11	406.936	124.384	112.099	104.421	102.886			325.548	133.598	98.279	127.455	107.492	85.994
1		180.323	97.802	80.993	103.915	84.049	114.612			470.673	137.534	122.253	122.253	102.387	102.387			235.337	131.422	132.95	97.802	105.443	93.218			2096.64	291.879	128.365	116.14	117.668	97.802			337.723	136.006	123.781	116.14	102.387	96.274
1.16667		134.29	94.613	99.191	108.347	108.347	105.295			386.082	132.764	111.399	120.555	103.769	129.711			241.111	128.185	114.451	90.035	115.977	93.087			1555.01	178.544	109.873	129.711	103.769	82.405			318.938	138.868	97.665	122.081	97.665	103.769
1.33333		111.003	104.921	103.4	104.921	107.962	95.797			349.737	123.168	107.962	106.442	91.236	95.797			222.007	124.689	111.003	89.715	103.4	82.112			980.783	193.115	91.236	100.359	112.524	111.003			260.022	136.853	101.88	92.756	95.797	103.4
1.5		124.235	101.509	92.418	90.903	112.114	99.994			339.373	136.355	98.479	87.873	98.479	81.813			260.59	127.265	115.144	78.783	89.388	71.208			736.317	124.235	98.479	90.903	98.479	84.843			239.379	112.114	84.843	115.144	81.813	110.599
1.66667		157.656	105.615	104.084	104.084	111.737	87.247			284.7	99.492	85.716	97.961	79.594	94.9			315.313	102.553	97.961	87.247	93.369	91.839			547.971	127.044	110.206	87.247	97.961	88.777			249.495	108.676	67.348	105.615	125.513	108.676
1.83333		178.53	98.499	110.812	80.031	89.265	87.726			355.521	120.046	103.116	106.195	107.734	83.109			292.42	129.28	96.96	110.812	124.663	61.562			554.058	118.507	101.577	106.195	100.038	84.648			267.795	146.21	101.577	76.953	113.89	92.343
2		151.198	96.217	80.944	76.362	85.526	82.471			342.104	90.108	102.326	82.471	106.907	103.853			323.777	116.071	96.217	106.907	99.271	68.726			526.901	146.616	80.944	96.217	91.635	97.744			297.813	116.071	93.162	114.544	102.326	85.526
2.16667		206.946	99.696	98.186	81.57	96.675	86.102			339.874	120.844	96.675	92.144	98.186	99.696			344.406	122.355	108.76	95.165	92.144	63.443			611.774	135.95	99.696	87.612	89.123	105.739			329.301	141.992	83.08	101.207	87.612	95.165
2.33333		208.554	88.293	83.726	85.248	82.204	103.516			359.261	124.828	103.516	86.771	89.815	82.204			380.573	129.395	100.471	79.159	63.936	82.204			700.255	187.242	97.427	73.07	100.471	70.025			342.516	173.541	95.904	106.561	83.726	86.771
2.5		266.887	86.963	73.469	86.963	82.465	82.465			374.841	115.451	107.954	88.462	100.457	121.448			454.307	124.447	80.966	104.955	83.964	89.962			860.635	173.926	85.464	73.469	77.967	82.465			475.298	161.931	89.962	85.464	92.961	73.469
2.66667		232.862	117.963	96.515	70.472	91.919	72.004			369.21	116.431	84.259	107.239	108.771	105.707			623.52	137.879	121.027	94.983	87.323	84.259			1014.18	193.031	101.111	82.727	91.919	93.451			470.321	151.667	101.111	91.919	84.259	76.599
2.83333		287.584	79.545	91.782	97.901	96.371	104.02			452.792	152.97	82.604	96.371	90.253	73.426			700.605	194.272	107.079	79.545	97.901	105.55			1329.31	240.164	97.901	88.723	91.782	105.55			569.05	169.797	114.728	90.253	88.723	78.015
3		362.012	113.512	95.105	105.842	108.91	82.833			381.953	104.308	81.299	107.376	88.969	87.435			832.934	204.015	105.842	101.241	65.96	75.163			1779.38	259.237	96.639	72.096	90.503	108.91			708.684	197.879	118.114	62.892	92.037	72.096
3.16667		382.639	117.621	72.954	75.932	71.466	84.865			415.394	111.665	83.377	107.198	75.932	98.265			972.23	232.263	98.265	89.332	99.754	74.443			2422.39	278.418	92.31	71.466	111.665	84.865			742.945	218.863	98.265	107.198	87.843	77.421
3.33333		467.477	132.047	91.067	88.031	71.336	84.996			440.157	122.94	98.656	91.067	83.478	83.478			1235.47	299.003	103.209	88.031	83.478	84.996			3436.26	377.928	95.62	89.549	89.549	77.407			953.167	223.114	107.762	92.585	72.854	89.549
3.5		574.931	152.188	72.251	83.011	86.086	75.325			496.531	170.635	95.309	79.937	83.011	73.788			1548.01	350.493	104.533	92.235	90.698	96.847			5452.62	381.238	126.054	96.847	79.937	84.549			1208.28	242.885	98.384	83.011	81.474	78.4
3.66667		698.367	169.668	80.289	83.319	78.775	99.983			531.729	183.302	90.894	90.894	80.289	74.23			1819.39	483.252	118.162	86.349	68.17	77.26			8231.94	471.133	124.221	95.438	62.111	77.26			1413.4	312.069	104.528	86.349	80.289	93.924
3.83333		811.578	201.369	105.261	94.582	99.159	85.429			654.449	164.756	86.955	88.48	62.546	108.312			2190.65	645.296	126.618	111.363	73.225	96.108			13752.6	617.837	138.823	91.531	82.378	80.853			1774.18	356.972	122.042	115.94	77.802	93.057
4		851.43	190.733	91.552	90.026	64.086	79.345			740.042	161.741	85.448	90.026	94.603	83.922			2386.45	787.344	202.939	83.922	99.181	67.138			21665.7	726.31	149.534	117.491	80.871	96.129			2218.6	437.922	122.069	82.396	94.603	96.129
4.16667		1047.32	219.136	87.654	77.075	72.542	80.098			767.732	188.91	98.233	84.632	77.075	87.654			2688.57	992.913	225.181	95.211	77.075	80.098			28617.7	1039.76	185.888	95.211	83.121	83.121			1734.95	498.724	136.016	99.745	90.677	68.008
4.33333		1186.41	229.332	100.906	85.617	96.319	79.502			950.963	194.168	102.435	62.684	90.204	91.733			2936.98	1163.48	194.168	96.319	93.262	96.319			31401.7	1331.65	191.11	102.435	94.791	82.56			1982.96	611.552	168.177	84.088	82.56	96.319
4.5		1482.97	296.594	106.036	96.816	78.375	89.132			1038.85	227.44	101.426	102.963	109.11	98.353			2517.21	1522.93	298.131	107.573	67.617	73.764			27603.3	1810.3	244.345	87.595	99.889	106.036			2346.63	792.967	175.19	110.647	98.353	70.691
4.66667		1695.25	312.686	131.819	87.368	118.024	95.032			1109.73	291.227	102.696	67.442	88.901	96.565			2686.95	1710.58	384.726	88.901	93.499	84.303			25062.4	2760.53	297.358	142.548	70.508	68.975			2191.87	919.665	180.867	90.434	93.499	91.966
4.83333		1676.24	324.237	125.413	104.001	94.824	74.942			893.182	287.531	104.001	81.059	68.824	81.059			3176.61	1991.31	495.532	113.177	71.883	85.648			21561.8	3922.97	396.12	123.883	96.354	76.471			2034.13	1102.71	235.531	96.354	99.412	82.589
5		1630.74	382.803	124.028	79.623	94.935	79.623			849.823	326.148	90.342	93.404	91.873	84.217			3304.36	2397.88	610.954	140.872	81.154	65.842			18504.7	5977.86	465.489	136.278	81.154	108.716			2177.39	1289.28	237.338	104.123	81.154	64.311
5.16667		1583.1	483.214	122.721	90.507	84.371	84.371			897.398	397.31	116.585	79.769	82.837	73.633			3623.34	2681.46	705.646	173.344	64.429	82.837			16022.8	8730.07	533.837	133.459	99.711	93.575			2535.72	1492.6	296.065	122.721	90.507	76.701
5.33333		1820.56	575.393	153.743	108.076	92.854	89.81			930.066	388.162	121.776	86.766	85.243	83.721			3680.69	2950.03	887.444	214.631	89.81	79.155			13958.6	12307	674.336	161.354	97.421	83.721			2717.13	1829.69	339.451	132.432	85.243	86.766
5.5		2039.54	654.192	175.477	92.356	67.728	92.356			966.664	500.264	115.446	83.121	100.053	87.739			4296.11	3281.73	1125.21	218.577	76.964	67.728			12692.9	16267.1	838.905	209.341	113.906	72.346			2739.91	2147.29	418.683	144.692	103.131	87.739
5.66667		2121.2	738.269	161.544	90.585	98.134	83.036			881.696	551.06	141.917	92.095	76.997	98.134			4304.31	2950.06	1393.5	294.402	99.644	90.585			10966.8	20045	1088.53	161.544	78.507	87.566			2708.5	1718.1	452.926	143.427	86.056	93.605
5.83333		2375.83	953.084	218.766	91.79	74.962	73.432			966.853	668.536	197.348	119.327	104.028	79.551			4534.42	2770.52	1679.75	353.391	79.551	87.2			10197.8	23216.7	1315.65	208.057	114.737	88.73			2541.05	1968.89	558.388	159.102	111.678	76.492
6		2625.04	1213.43	262.199	94.514	77.745	67.074			968.002	745.438	207.32	96.038	79.269	57.928			4471.1	2573.21	1861.31	506.105	82.318	76.221			9004.71	24218.4	1660.09	298.785	106.709	80.794			2634.19	2108.26	705.803	195.125	106.709	80.794
6.16667		3021.91	1372.48	263.174	113.226	94.865	76.504			976.19	855.314	215.741	91.805	74.974	78.034			4299.52	2507.8	2140.58	541.648	123.936	73.444			8231.82	22709.4	2210.96	351.918	96.395	87.214			2585.83	2038.07	760.449	198.91	71.914	96.395
6.33333		3161.88	1574.08	283.426	108.19	82.285	59.428			966.088	953.898	239.236	97.523	62.476	74.666			4143.21	2428.93	2412.17	806.089	149.332	85.333			7250.23	19847.5	3151.22	385.521	91.428	88.38			2546.27	1942.84	952.374	220.951	112.761	95.999
6.5		3562.24	1634.35	321.06	113.135	87.145	74.914			995.285	1048.8	284.367	108.549	94.789	79.501			3857.3	2608.23	2582.24	1027.39	177.347	81.029			6387.56	17821.9	4656.9	446.426	111.607	70.327			2334.56	2036.44	1186.39	226.271	120.78	90.203
6.66667		3765.08	1625.17	339.086	129.83	74.843	82.48			954.634	899.647	322.284	102.337	91.645	77.898			3757.44	2738.65	2680.61	1107.38	178.707	84.008			5384.14	15109.2	6305.17	516.266	119.138	74.843			2199.48	2314.03	1374.67	281.044	146.632	70.261
6.83333		4142.16	1643.5	407.077	110.883	83.542	66.833			944.783	871.873	350.876	110.883	72.909	78.985			3804.95	2726.5	2653.59	1265.28	220.247	80.504			4851.5	12941.4	8747.59	712.384	147.337	110.883			2090.07	2550.3	1707.29	352.395	115.44	74.428
7		4870.8	1680.01	468.024	134.157	79.274	92.995			990.93	861.347	365.882	120.436	76.225	65.554			3767.06	2966.69	2670.94	1529.08	262.215	79.274			4539.98	10735.6	11500.9	820.185	147.877	91.47			2015.4	2706	2018.45	378.078	146.353	79.274
7.16667		5426.88	1822.47	597.482	171.138	102.082	72.058			950.267	866.199	466.877	142.615	87.07	73.559			3619.42	2982.91	2768.23	1723.39	280.727	88.571			3967.7	8819.62	13333.8	1085.38	151.622	79.564			1717.39	2630.12	1846.49	408.33	142.615	70.557
7.33333		6425.91	2122.83	725.238	160.157	75.546	86.122			1001.74	897.483	478.96	139.004	67.991	67.991			3630.72	2828.43	2727.2	2151.54	341.466	84.611			3627.7	7630.11	14388.4	1261.61	197.93	74.035			1660.49	2503.58	1722.44	546.951	152.602	95.188
7.5		7462.72	2198.77	823.236	177.152	80.388	86.343			930.421	958.706	567.185	150.356	89.32	53.592			3559.42	2776.38	2429.51	2216.64	331.974	55.081			3300.39	6794.31	14989.5	1576.51	209.903	78.9			1557.15	2570.94	1612.23	623.754	178.641	64.013
7.66667		8789.98	2573.46	1080.27	198.075	88.372	65.517			940.096	944.667	661.267	172.173	82.277	74.659			3394.71	2934.56	2291.58	2401.28	441.861	62.47			3297.19	6246.99	15174.1	2265.68	277.306	74.659			1491.66	2713.63	1456.62	754.21	196.552	100.561
7.83333		10925.7	2627.66	1176.49	300.609	80.874	77.823			936.923	993.382	758.389	196.845	83.926	83.926			3590.52	2916.06	2270.59	2676.49	509.662	70.193			3053.39	5934.35	14859.5	3172.41	282.298	59.511			1580.87	2755.84	1628.17	845.367	206.001	65.615
8		12352.4	3075.59	1518.85	265.268	93.981	77.307			903.426	1006.5	854.92	159.161	81.854	57.601			3437.87	2945.23	2157.01	2590.53	636.643	57.601			2880.05	5378.11	14003.1	4030.55	325.9	97.012			1490.05	2529.9	1652.24	1097.45	271.331	104.591
8.16667		13281.4	3376	1634.63	326.316	111.313	85.391			928.628	939.302	907.28	215.003	86.916	77.767			3591	3066.45	2467.19	2804.18	773.094	80.817			2703.54	5182.94	13613.8	5644.96	361.387	94.54			1404.38	2299.46	1976.19	1253.42	309.543	86.916
8.33333		12638.5	3633.65	1505.63	381.365	77.799	80.849			806.969	1081.55	835.953	268.481	73.222	73.222			3162.28	3035.67	2498.71	2866.34	912.226	64.069			2521.59	4887.58	13154.1	7236.79	478.995	62.544			1253.93	2192.09	2010.56	1610.89	321.872	68.646
8.5		11540.5	4097.56	1595.35	459.497	89.473	83.407			814.356	1005.43	735.499	232.023	97.056	75.825			3070.9	3183.12	2690.26	2837.36	1152.53	65.209			2274.74	4513.08	12347.3	8915.46	583.849	83.407			1267.79	1991.15	2197.4	1844.06	373.057	94.023
8.66667		10389.6	4552.51	1524.11	532.448	114.423	82.384			768.922	1052.69	627.037	331.064	112.897	93.064			2787.34	3304.53	3072.64	2663.76	1304.42	62.551			2163.36	4302.3	11387.4	10549.8	765.87	61.026			1215.93	1936.04	2335.75	2151.15	506.512	67.128
8.83333		9346.89	5407.68	1705.37	610.471	95.671	65.299			800.294	1058.45	669.696	381.165	100.227	94.152			2671.19	3248.25	3184.47	2654.49	1676.52	60.743			2001.49	4142.7	10469.1	11438	876.224	103.264			1257.39	1729.67	2308.25	1634	593.767	89.597
9		8359.16	6574.35	1908.48	688.581	97.714	96.188			720.643	1065.7	734.385	354.215	109.929	87.027			2647.45	3203.2	3267.32	2375.68	1813.82	64.125			2056.58	3795.59	10208.1	12134.9	1097.76	58.018			1219.9	1688.63	2337.51	1729.85	673.313	70.232
9.16667		7374.4	7581.23	1998.34	874.465	115.582	86.686			710.218	994.609	821.237	436.472	104.936	71.478			2475.88	3161.76	3476.57	2232.55	2130.65	59.312			1919.26	3405.09	9374.27	11903.4	1428.04	60.832			1142.13	1677.45	2343.57	1539.06	827.32	111.019
9.33333		6502.74	9111.12	2227.3	1038.49	106.279	74.395			715.104	994.465	894.26	505.583	116.907	85.023			2218.19	3375.11	3323.49	2196.93	2362.42	78.95			1846.21	3438.88	8912.23	11552.5	1779.41	78.95			1123.52	1595.7	2335.09	1541.04	965.618	85.023
9.5		5919.61	10836.8	2483.11	1129.66	119.557	75.106			686.687	1011.64	945.728	602.384	124.155	67.442			2125.97	3399.72	3510.07	2106.05	2660.91	72.041			1765.77	3177.46	8568.26	11112.7	2297.64	88.901			1198.64	1526.65	2239.4	1555.78	1197.1	79.705
9.66667		5161.46	12451.9	2616.99	1316.05	126.921	80.081			645.182	1018.39	986.66	675.401	181.316	84.614			2033.76	3318.08	3531.13	2376.75	2595.84	71.015			1710.41	2855.72	8067.04	10871.4	2985.67	63.461			1184.6	1379.51	2053.4	1637.89	1329.65	74.037
9.83333		4517.78	13818.2	2925.58	1490.79	214.916	75.675			652.316	958.041	986.798	788.53	164.971	72.648			1887.33	3397.79	3596.06	2492.72	3005.8	62.053			1643.65	2804.5	7773.3	10968.3	3774.65	74.161			1165.39	1404.52	2073.49	1785.92	1667.87	83.242
10		3705.82	13508	3284.39	1618.2	229.458	58.489			674.876	875.839	959.823	815.85	202.463	70.487			1744.18	3176.41	3507.85	2671.01	3222.91	71.987			1583.71	2653.01	7219.67	10694.5	5048.07	71.987			1226.77	1267.27	1793.67	1871.65	1966.14	64.488
10.1667		3185.65	12695.2	3731.36	1569.89	224.707	77.96			600.748	958.446	1047.11	779.597	162.034	73.374			1679.95	3222.33	3590.73	3121.45	3251.38	71.845			1620.34	2563.5	7066.82	10811.9	6548.61	84.074			1227.48	1438.43	1823.64	2135.48	1953.58	70.317
10.3333		2659.29	11357	4294.95	1562.77	287.039	72.899			624.196	985.653	1053.99	678.87	209.584	66.824			1655.41	2764.08	3493.07	3181.73	3225.77	95.68			1559.73	2467.93	6942.09	10710	8064.43	72.899			1219.54	1300.03	1576.44	2074.58	1685.79	66.824
10.5		2155.71	9774.98	4754.09	1737.3	338.062	75.799			606.389	923.227	1038.44	647.32	285.003	87.926			1562.97	2893.99	3465.51	3304.82	2992.53	62.155			1596.32	2125.39	6168.49	10636.1	9925.07	69.735			1315.86	1327.99	1622.09	2037.47	1609.96	48.511
10.6667		1824.13	8946.57	5634.37	1805.97	378.451	77.204			600.979	885.574	1056.63	605.521	299.733	74.176			1454.76	2670.35	3478.72	3592.25	2752.09	69.635			1519.86	2017.9	5838.73	10399.8	11542.7	72.663			1339.71	1289.76	1563.76	2252.54	1488.07	72.663
10.8333		1626.99	7627.75	6521.52	1925	395.836	79.769			674.276	878.967	1035.5	644.175	382.291	70.739			1438.86	2563.15	3550.49	3785.28	2462.31	58.698			1514.11	1989.72	5656.1	9919.99	13240.2	63.213			1316.95	1264.27	1524.65	2335.89	1515.62	76.759
11		1547.91	6897.44	7731.98	2184.04	413.483	83.302			646.729	907.239	996.599	761.838	383.191	69.671			1328.29	2515.73	3597.15	3828.88	2261.28	65.127			1511.56	1888.69	5190.49	10040.2	14376.5	72.7			1337.38	1317.69	1431.29	2383.96	1647.87	71.186
11.1667		1329.24	6156.66	9403.23	2268.96	563.83	74.268			598.691	877.574	1082.19	871.512	403.169	95.487			1245.88	2543.3	3868	3916.5	2509.95	72.752			1506.58	1827.9	5074.47	10400.5	15321.9	78.815			1453.53	1298.93	1418.67	2243.2	1712.71	62.143
11.3333		1247.96	5261.71	10715.8	2658.44	684.366	74.55			600.87	828.992	994.492	906.524	484.573	80.514			1121.23	2200.71	3471.03	3766.25	2563.02	68.586			1444.77	1751.92	4739.87	10095.5	15203.7	56.658			1397.06	1259.89	1244.98	1965.13	1968.11	74.55
11.5		1106.27	4735.51	12698.5	2981	852.148	80.65			547.809	830.844	966.275	952.58	546.288	62.389			1091.05	2131.89	3568.37	3868.14	2740.57	59.346			1401.48	1666.25	4484.43	10253.2	15743.4	60.868			1469.95	1434.96	1409.09	1991.9	2124.28	65.433
11.6667		1122.34	4117.76	13685.6	3063.39	1013.58	77.038			587.604	815.697	956.178	928.988	666.153	74.017			1087.6	1993.93	3510.52	4034.68	2892.7	54.38			1525.65	1592.12	4081.51	10206.8	15809.4	69.485			1530.19	1348.92	1436.53	1962.2	2225.04	96.675
11.8333		1010.04	3381.43	13559	3691.86	1247.78	66.629			583.005	757.149	957.037	1010.04	731.406	68.143			976.722	1929.22	3345.09	4006.83	3151.26	51.486			1403.76	1580.93	3822.09	10351.7	15339.8	48.458			1532.47	1479.47	1315.92	1780.82	2107.9	66.629
12		900.281	2958.5	12076.5	4043.69	1477.73	69.719			632.016	783.578	982.125	1003.34	771.453	89.422			994.25	1733.88	3361.66	3933.05	3344.98	56.078			1359.52	1492.89	3540.5	10081.9	15371.5	77.297			1603.53	1495.92	1350.42	1786.92	2344.67	68.203
12.1667		939.916	2541.59	11375.3	4688.88	1571.11	76.416			583.818	787.084	942.973	1098.86	837.519	76.416			810.009	1882.89	3325.62	4051.57	3443.3	56.548			1421.34	1601.68	3366.89	9850.01	15084.5	71.831			1574.17	1539.02	1422.87	1778.96	2420.86	79.473
12.3333		969.767	2150.16	9765.85	5480.7	1400.1	63.641			657.623	772.783	954.614	1151.6	680.352	75.763			837.939	1719.82	3210.84	4147.27	3498.74	65.156			1415.25	1480.41	3185.08	9396.13	14766.2	66.671			1769.83	1631.94	1383.43	1753.16	2454.72	62.126
12.5		952.768	1989.3	8299.7	6376.21	1414.94	68.803			566.874	738.881	958.75	1103.83	622.216	79.273			755.334	1630.33	2952.53	3944.19	3525.39	61.324			1356.61	1503.19	2831.38	8227.9	14423.1	70.298			1790.37	1663.23	1435.88	1724.55	2209.16	92.734
12.6667		884.919	1789.57	7373.82	7461.86	1525.46	85.001			572.238	672.417	856.08	1126.26	678.489	63.751			705.81	1586.18	2841.46	3887.27	3597.36	54.643			1437.42	1402.51	2868.78	8198.02	14333.3	69.822			1666.62	1675.73	1414.66	1563.41	2093.14	69.822
12.8333		768.116	1771.06	6546.41	8705.32	1669.55	98.476			606.009	669.64	815.082	1024.15	699.94	75.751			652.974	1448.36	2625.53	4026.93	3555.76	59.086			1389.28	1360.49	2769.46	7658.44	14070	77.266			1672.58	1722.58	1413.52	1558.96	2019.52	75.751
13		878.59	1520.17	5747.06	10223	1968.53	78.499			644.601	751.783	791.033	1043.14	819.715	54.346			620.448	1446.2	2525.57	3879.68	3562.67	52.836			1417.52	1366.19	2602.56	7199.31	14400.1	70.951			1687.74	1693.78	1343.55	1505.08	1938.33	63.403
13.1667		819.523	1463	5008.19	12084.9	2016.94	68.294			558.49	752.747	866.569	1092.7	840.77	78.917			588.842	1411.4	2573.91	3750.07	3607.42	68.294			1359.8	1397.74	2437.32	6993.26	14596.6	45.529			1642.08	1941.06	1534.33	1520.67	1945.61	75.882
13.3333		788.532	1403.86	4375.67	12981.2	2175.68	59.254			574.307	656.351	791.571	1017.95	941.985	75.966			481.628	1317.26	2417.25	3845.42	3643.35	48.619			1431.21	1353.72	2221.26	6203.42	14947.2	68.37			1207.87	1926.51	1390.19	1552.76	1762.42	88.121
13.5		735.744	1353.41	3657.53	13285.8	2364.68	75.694			511.69	678.217	787.216	984.02	931.034	80.235			429.941	1306.48	2273.84	3471.32	3562.15	51.472			1430.61	1370.06	2125.48	5899.58	15194.8	66.611			973.423	1931.71	1594.11	1500.25	1786.38	66.611
13.6667		690.061	1371.04	3288.38	12068.5	2655.83	68.098			605.316	658.282	770.265	941.267	891.329	87.771			413.129	1071.41	2212.43	3553.21	3774.15	60.532			1464.87	1324.13	2041.43	5503.84	15506.7	68.098			1121.35	1971.82	1619.22	1539.02	1626.79	68.098
13.8333		679.444	1357.38	2577.67	10923.8	2921.16	54.235			628.222	652.327	780.381	897.891	937.06	52.728			379.645	1063.61	2015.73	3359.56	3671.41	58.755			1461.33	1316.7	1831.94	5324.07	14962.8	72.313			1389.02	1944.93	1584.87	1494.48	1613.49	72.313
14		632.44	1313.18	2300.33	9719.05	3275.41	69.433			623.384	629.421	803.003	935.83	961.49	45.282			313.956	988.659	1808.27	3008.24	3664.83	61.886			1384.12	1248.28	1762.98	5024.8	14063.1	48.301			1426.39	1990.9	1728.27	1513.93	1654.31	64.904
14.1667		551.841	1393.17	1916.37	8716.37	3701.55	64.834			661.907	600.089	759.912	892.595	960.444	66.342			309.091	857.916	1795.74	2997.43	3636.72	58.803			1450.47	1329.85	1727.89	4595.66	12488.8	60.31			1525.86	1911.84	1762.57	1486.65	1417.3	76.896
14.3333		524.455	1348.17	1815.19	7395.27	4177.51	60.456			574.331	587.934	722.449	950.67	1044.38	83.127			299.257	885.68	1617.2	2889.79	3899.41	61.967			1414.67	1354.21	1781.94	4263.66	11232.7	54.41			1497.8	1954.24	1759.27	1493.26	1453.97	55.922
14.5		526.686	1317.47	1678.15	6487.74	4628.5	55.838			665.526	577.996	713.818	920.569	1068.46	52.82			262.588	804.366	1557.42	2736.05	3706.42	57.347			1432.16	1491.02	1694.75	4074.65	10597.1	60.365			1592.13	1925.65	1694.75	1555.91	1450.27	67.911
14.6667		454.764	1203.17	1538.97	5764.36	5631.84	60.234			639.982	629.441	722.803	876.399	1048.07	52.704			245.452	755.932	1392.9	2460.54	3586.91	63.245			1394.41	1323.63	1555.53	3639.62	9915.96	60.234			1581.13	1362.79	1773.88	1590.17	1465.18	57.222
14.8333		380.761	1187.97	1477.35	5227.08	6806.48	68.537			664.047	610.74	712.784	849.858	1107.25	86.813			190.38	685.369	1341.8	2482.56	3608.09	59.399			1419.48	1346.37	1483.44	3423.8	9543.39	71.583			1548.93	1223	1937.31	1577.87	1500.2	59.399
15		360.622	1119.43	1532.64	4591.92	7932.18	66.114			643.109	545.44	697.202	797.876	994.715	58.601			202.85	569.482	1352.33	2231.35	3789.53	48.083			1371.87	1469.53	1439.48	3126.89	8498.65	54.093			1619.79	1193.06	1779.07	1523.63	1409.43	67.617
15.1667		271.545	903.149	1527.25	3903.64	9670.6	63.01			600.099	546.09	600.099	769.627	1045.67	55.509			177.029	573.095	1188.2	1996.83	3557.09	40.507			1312.72	1422.23	1434.24	2833.97	7724.77	72.012			1611.27	1374.23	1815.3	1551.26	1375.73	58.51
15.3333		229.158	787.637	1426.55	3302.31	11318.3	59.187			672.299	563.031	649.535	778.531	998.583	62.222			145.69	523.573	1031.97	1968.33	3432.82	56.151			1312.73	1459.93	1417.44	2626.97	7310.3	44.011			1591.97	1719.44	1913.7	1649.64	1494.84	62.222
15.5		232.364	785.177	1526.31	2871.89	12351.7	54.674			700.129	643.936	650.011	817.07	1057.03	56.193			135.166	466.246	987.166	1734.38	3455.08	44.043			1356.21	1397.22	1420	2688.13	6604.9	48.599			1638.7	1902.95	1933.33	1656.92	1400.26	48.599
15.6667		189.474	894.317	1649.18	2558.66	12666	48.505			639.664	551.748	607.833	773.054	907.959	50.021			113.684	374.401	836.717	1641.6	3142.24	57.6			1271.75	1485.48	1323.29	2281.27	6255.67	59.116			1753.77	1843.2	1912.93	1771.96	1385.43	68.211
15.8333		142.451	677.4	1783.67	2053.42	11167.3	65.164			695.585	606.175	604.659	777.419	904.716	53.04			115.173	421.291	754.687	1621.52	2976.32	60.617			1256.3	1589.69	1286.61	2288.31	5502.55	74.256			1839.74	1856.41	1867.02	1813.98	1462.4	51.525
16		124.423	596.322	1617.5	1860.28	10711	60.694			657.016	514.385	564.457	722.263	887.655	59.177			115.319	347.475	650.947	1327.69	2879.95	56.142			1406.59	1515.84	1218.44	2183.48	4961.76	56.142			1676.68	1828.42	1435.42	1722.2	1458.18	36.417
16.1667		104.629	586.83	1481.48	1689.22	9173.95	47.007			661.131	497.365	542.855	799.12	973.5	56.105			116.759	313.886	629.288	1431.44	2729.44	42.458			1370.79	1593.69	1210.05	1966.71	4771.97	53.072			1807.5	1871.18	1129.68	1792.33	1437.51	53.072
16.3333		74.914	467.461	1409.88	1595.66	8294.44	38.955			704.189	504.918	584.327	791.088	840.531	40.453			76.412	290.665	536.382	1176.14	2424.21	50.941			1328.97	1601.65	1197.12	1959.74	4404.92	52.44			1827.89	1829.39	1206.11	1809.91	1486.29	53.938
16.5		87.917	356.216	1350.59	1541.58	7274.38	57.601			689.694	532.05	592.682	744.263	945.866	42.443			103.075	251.625	536.597	1111.09	2378.31	34.864			1358.17	1640.11	1297.53	1820.49	3918.37	62.148			1905.37	1947.82	1267.22	1973.59	1559.77	53.053
16.6667		63.411	318.562	1250.09	1618.48	6336.52	61.901			697.516	520.872	569.185	699.026	908.884	73.979			89.077	226.466	455.952	1025.14	2109.16	39.254			1325.58	1727.18	1136.86	1704.54	3634.03	52.842			1961.2	1847.96	1280.29	1927.98	1520.34	52.842
16.8333		50.047	283.6	1096.49	1480.18	5796.36	42.464			646.062	552.034	582.366	738.573	899.331	40.948			94.028	198.672	383.694	1019.14	2073.16	45.497			1275.44	1757.71	1257.24	1622.74	3222.73	54.597			2020.08	2003.4	1584.82	1967	1584.82	66.729
17		47.079	250.583	962.847	1471.61	5133.16	42.523			718.339	542.171	540.652	709.227	826.165	57.71			60.747	167.055	399.414	841.352	1787.49	44.042			1222.54	1640.18	1120.79	1564.25	3184.68	66.822			2082.12	1949.99	1878.62	1957.59	1679.67	53.154
17.1667		46.842	211.545	968.575	1637.96	4542.18	52.886			717.743	554.551	512.242	590.815	803.872	52.886			58.93	134.482	347.539	760.052	1675.74	46.842			1149.9	1624.37	1152.92	1533.7	2766.71	63.464			2166.83	1961.33	1900.88	1988.53	1651.56	57.419
17.3333		44.062	164.092	975.437	1660.67	3898.71	48.62			714.105	548.493	540.897	688.276	741.454	45.581			37.984	150.418	300.836	683.718	1557.36	56.217			1297.54	1536.09	1174.47	1473.79	2718.16	51.659			2010.13	1952.39	1906.81	1959.99	1719.93	57.736
17.5		31.862	151.725	795.039	1681.11	3380.43	48.552			714.625	490.072	487.038	675.177	757.108	59.173			48.552	127.449	288.278	626.625	1497.53	47.035			1192.56	1571.87	1166.77	1502.08	2482.22	65.242			2184.84	2016.43	1805.53	1749.39	1574.91	45.518
17.6667		37.966	116.937	642.393	1468.54	2984.17	48.597			769.96	604.427	478.378	656.061	736.55	57.709			57.709	107.825	276.396	546.717	1391.09	50.116			1242.26	1456.39	1187.59	1319.71	2305.32	48.597			2318.99	2022.86	1828.47	1316.68	1673.56	63.784
17.8333		27.218	101.31	607.86	1610.38	2520.65	54.435			751.509	532.256	514.111	594.251	748.485	37.802			51.411	104.334	222.277	524.695	1301.91	37.802			1177.92	1548.38	1105.34	1318.54	2168.34	49.899			2316.52	2064	1803.92	1126.51	1764.61	39.314
18		27.228	84.711	518.853	1638.24	2181.3	62.02			759.37	544.568	494.65	594.487	753.32	65.046			46.893	93.787	180.01	449.269	1143.59	60.508			1228.3	1555.05	1155.69	1311.5	2116.25	58.995			2387.03	2101.13	1794.05	1244.94	1833.38	45.381
										189, Pantoea agglomerans RKI 16-2																240, Staphylococcus aureus ATCC 29213												270, Escherichia coli ATCC 25922
										191, Bacillus cereus ATCC 14579

## Sheet: Figure 5
Figure 5
												Inoculation density at time zero:
A						B
												closed circles:	10^6 CFU/mL
												open circles:	10^5 CFU/mL
												closed triangles:	10^4 CFU/mL
												open squares:	10^3 CFU/mL
												closed squares:	10^2 CFU/mL
												open triangles:	sterile control (0 CFU/mL)
												A: Pseudomomas fluorescencs ATCC49838
												B: Pantoea agglomerans RKI 16-2
C						D						C: Bacillus cereus ATCC 14579
												D: Staphylococcus aureus ATCC 29213
												E: Escherichia coli ATCC 25922
E

## Sheet: Original data Figure 6
Figure 6 A					yellow: onset time						Figure 6 B				yellow: onset time							Figure 6 C			yellow: onset time								Figure 6 D			yellow: onset time								Figure 6 E			yellow: onset time
Pseudomomas fluorescencs ATCC49838											Pantoea agglomerans RKI 16-2											Bacillus cereus ATCC 14579											Staphylococcus aureus ATCC 29213											Escherichia coli ATCC 25922
CFU/ml	10^6		10^5		10^4		10^3		10^2		CFU/ml	10^6		10^5		10^4		10^3		10^2			10^6		10^5		10^4		10^3		10^2			10^6		10^5		10^4		10^3		10^2			10^6		10^5		10^4
Time	B2	slope, 4 points	B4	slope, 4 points	B6	slope, 4 points	B8	slope, 4 points	B10	slope, 4 points	Time	C2	slope, 4 points	C4	slope, 4 points	C6	slope, 4 points	C8	slope, 4 points	C10	slope, 4 points	Time	D2	slope, 4 points	D4	slope, 4 points	D6	slope, 4 points	D8	slope, 4 points	D10	slope, 4 points	Time	E2	slope, 4 points	E4	slope, 4 points	E6	slope, 4 points	E8	slope, 4 points	E10	slope, 4 points	Time	F2	slope, 4 points	F4	slope, 4 points	F6
(h)	(RLU)	(RLU/h)	(RLU)	(RLU/h)	(RLU)	(RLU/h)	(RLU)	(RLU/h)	(RLU)	(RLU/h)	(h)	(RLU)	(RLU/h)	(RLU)	(RLU/h)	(RLU)	(RLU/h)	(RLU)	(RLU/h)	(RLU)	(RLU/h)	(h)	(RLU)	(RLU/h)	(RLU)	(RLU/h)	(RLU)	(RLU/h)	(RLU)	(RLU/h)	(RLU)	(RLU/h)	(h)	(RLU)	(RLU/h)	(RLU)	(RLU/h)	(RLU)	(RLU/h)	(RLU)	(RLU/h)	(RLU)	(RLU/h)	(h)	(RLU)	(RLU/h)	(RLU)	(RLU/h)	(RLU)
0	181.006		70.983		42.59		52.054		61.518		0	119.488		70.983		50.871		54.42		63.884		0	169.175		94.644		49.688		42.59		60.335		0	94.644		61.518		76.898		50.871		62.701		0	75.715		55.603		34.308
0.166667	158.384		54.779		55.97		48.825		73.833		0.166667	191.727		70.26		73.833		58.352		54.779		0.166667	145.284		101.223		59.543		53.588		72.642		0.166667	144.093		69.07		78.596		72.642		55.97		0.166667	178.628		70.26		65.497
0.333333	142.935		74.871		69.426		76.232		66.703		0.333333	389.328		102.097		80.316		80.316		62.619		0.333333	164.716		95.29		58.535		87.122		85.761		0.333333	411.109		103.458		84.4		83.039		80.316		0.333333	319.903		111.626		84.4
0.5	160.931	-45.4044	83.289	34.206	95.994	104.201	94.582	92.9946	105.875	75.5646	0.5	597.137	978.329	119.992	107.318	81.877	59.7006	71.995	44.8134	86.112	44.7144	0.5	231.514	123.869	105.875	16.656	97.405	85.2858	88.935	103.541	87.524	56.8116	0.5	2572.07	4619.57	362.8	562.94	112.934	68.3472	76.23	51.8844	81.877	49.1244	0.5	275.276	443.975	110.11	122.932	71.995
0.666667	170.587	32.763	115.756	114.809	109.663	112.588	111.186	123.26	120.325	107.189	0.666667	667.119	980.391	152.31	158.427	115.756	76.398	100.525	70.9188	92.909	82.7298	0.666667	231.512	195.289	124.894	48.9588	127.941	146.438	103.571	91.0572	102.048	53.9886	0.666667	3722.46	7737.64	453.885	848.272	146.218	138.84	97.479	40.6212	83.771	50.9784	0.666667	265.02	128.729	121.848	91.9488	108.14
0.833333	152.025	22.1556	135.133	127.952	93.672	51.8442	102.886	57.9396	116.706	98.6754	0.833333	586.601	397.081	135.133	78.8556	96.743	49.896	110.564	71.5644	93.672	59.9736	0.833333	233.412	123.652	148.954	108.007	81.387	59.4552	110.564	50.9772	92.136	20.1894	0.833333	3002.11	5354.04	406.936	600.911	124.384	91.9416	112.099	65.0574	104.421	44.5254	0.833333	325.548	4.0074	133.598	46.5924	98.279
1	180.323	23.7684	97.802	37.7496	80.993	-36.5964	103.915	11.8194	84.049	-41.4582	1	470.673	-275.946	137.534	21.2694	122.253	61.269	122.253	96.4878	102.387	29.7528	1	235.337	8.0214	131.422	60.4206	132.95	36.0486	97.802	20.1564	105.443	26.307	1	2096.64	-1287.98	291.879	-155.827	128.365	14.6754	116.14	80.61	117.668	76.8138	1	337.723	148.721	136.006	53.6628	123.781
1.16667	134.29	-48.3558	94.613	-60.456	99.191	-26.457	108.347	-4.4928	108.347	-41.1546	1.16667	386.082	-575.423	132.764	-33.7422	111.399	7.4634	120.555	43.0674	103.769	24.777	1.16667	241.111	18.4332	128.185	-4.5954	114.451	6.6558	90.035	-32.022	115.977	33.0564	1.16667	1555.01	-4444.7	178.544	-564.648	109.873	-63.0324	129.711	60.4422	103.769	43.9446	1.16667	318.938	104.357	138.868	32.0808	97.665
1.33333	111.003	-101.459	104.921	-56.295	103.4	28.4292	104.921	6.3222	107.962	-1.1604	1.33333	349.737	-477.11	123.168	-24.399	107.962	13.6818	106.442	-8.4384	91.236	-3.5556	1.33333	222.007	-17.0646	124.689	-45.6192	111.003	42.2094	89.715	-42.1884	103.4	26.5956	1.33333	980.783	-3963.36	193.115	-452.879	91.236	-70.7616	100.359	-12.9894	112.524	6.246	1.33333	260.022	-129.218	136.853	7.5762	101.88
1.5	124.235	-114.931	101.509	12.8574	92.418	23.0904	90.903	-25.4772	112.114	50.286	1.5	339.373	-258.147	136.355	-7.8798	98.479	-44.8554	87.873	-70.3518	98.479	-14.5542	1.5	260.59	33.993	127.265	-9.5802	115.144	-34.1196	78.783	-34.4262	89.388	-36.4452	1.5	736.317	-2793.11	124.235	-293.017	98.479	-64.977	90.903	-63.0378	98.479	-29.2872	1.5	239.379	-212.369	112.114	-44.2146	84.843
1.66667	157.656	49.998	105.615	17.7564	104.084	2.2182	104.084	-16.0842	111.737	8.5932	1.66667	284.7	-188.706	99.492	-51.9774	85.716	-51.9192	97.961	-51.8106	79.594	-39.1692	1.66667	315.313	156.713	102.553	-44.592	97.961	-27.1974	87.247	-11.5776	93.369	-49.1016	1.66667	547.971	-1959.35	127.044	-134.028	110.206	4.9452	87.247	-82.1088	97.961	-18.8814	1.66667	249.495	-137.383	108.676	-69.189	67.348
1.83333	178.53	141.601	98.499	-9.096	110.812	20.3412	80.031	-36.8934	89.265	-33.8808	1.83333	355.521	-22.3926	120.046	-27.7374	103.116	-16.3806	106.195	5.6082	107.734	18.3654	1.83333	292.42	159.577	129.28	-6.5634	96.96	-35.5872	110.812	43.053	124.663	40.662	1.83333	554.058	-881.113	118.507	-132.609	101.577	25.65	106.195	8.3112	100.038	-22.7856	1.83333	267.795	20.061	146.21	14.7798	101.577
2	151.198	61.0578	96.217	-13.7952	80.944	-16.6164	76.362	-40.6056	85.526	-61.3416	2	342.104	47.4084	90.108	-70.9122	102.326	17.3646	82.471	-4.7832	106.907	32.0544	2	323.777	100.001	116.071	-4.113	96.217	-34.6692	106.907	64.7622	99.271	36.5658	2	526.901	-373.297	146.616	35.1636	80.944	-36.7404	96.217	20.934	91.635	-11.073	2	297.813	116.161	116.071	29.643	93.162
2.16667	206.946	72.3228	99.696	-12.0234	98.186	-28.5372	81.57	-42.7266	96.675	-29.355	2.16667	339.874	91.263	120.844	20.4708	96.675	19.2522	92.144	-24.705	98.186	32.9694	2.16667	344.406	71.1816	122.355	27.7182	108.76	18.9924	95.165	11.9094	92.144	-17.4402	2.16667	611.774	98.5512	135.95	32.8962	99.696	-31.2978	87.612	-5.3298	89.123	-20.9502	2.16667	329.301	161.662	141.992	41.8854	83.08
2.33333	208.554	87.492	88.293	-16.2834	83.726	-38.4096	85.248	12.5154	82.204	-6.0204	2.33333	359.261	5.394	124.828	27.0492	103.516	-2.6706	86.771	-29.1594	89.815	-37.4868	2.33333	380.573	171.053	129.395	3.9774	100.471	13.8456	79.159	-64.0206	63.936	-113.585	2.33333	700.255	314.078	187.242	117.323	97.427	3.7812	73.07	-64.788	100.471	-0.7278	2.33333	342.516	153.391	173.541	64.7484	95.904
2.5	266.887	209.205	86.963	-23.499	73.469	-22.131	86.963	21.2886	82.465	-14.1924	2.5	374.841	70.5588	115.451	48.0078	107.954	14.235	88.462	7.56	100.457	-16.6326	2.5	454.307	256.654	124.447	19.3008	80.966	-32.4252	104.955	-13.1172	83.964	-44.4774	2.5	860.635	653.81	173.926	79.9332	85.464	6.7746	73.469	-49.6716	77.967	-17.7936	2.5	475.298	327.402	161.931	101.477	89.962
2.66667	232.862	81.6486	117.963	32.0826	96.515	-9.162	70.472	-18.9474	91.919	-8.4042	2.66667	369.21	62.1528	116.431	-13.5696	84.259	-19.686	107.239	28.1856	108.771	25.4382	2.66667	623.52	546.646	137.879	24.9744	121.027	10.3776	94.983	15.15	87.323	3.339	2.66667	1014.18	820.553	193.031	94.7562	101.111	-4.6308	82.727	-8.5536	91.919	-8.4696	2.66667	470.321	333.505	151.667	10.449	101.111
2.83333	287.584	121.839	79.545	2.8536	91.782	28.3284	97.901	12.8808	96.371	31.173	2.83333	452.792	164.977	152.97	51.2436	82.604	-51.8586	96.371	28.5462	90.253	5.7768	2.83333	700.605	677.585	194.272	124.838	107.079	35.931	79.545	-5.2884	97.901	63.1524	2.83333	1329.31	1224.43	240.164	106.723	97.901	10.2414	88.723	33.7302	91.782	-7.269	2.83333	569.05	404.775	169.797	-12.8976	114.728
3	362.012	204.058	113.512	24.7374	95.105	36.105	105.842	50.4396	108.91	50.2722	3	381.953	62.9508	104.308	1.866	81.299	-48.972	107.376	27.5244	88.969	-31.7892	3	832.934	727.78	204.015	177.058	105.842	36.408	101.241	-15.948	65.96	-26.0604	3	1779.38	1842.82	259.237	181.84	96.639	18.189	72.096	1.1262	90.503	22.4826	3	708.684	479.332	197.879	75.5844	118.114
3.16667	382.639	314.255	117.621	19.7646	72.954	-40.416	75.932	14.5926	71.466	-29.292	3.16667	415.394	40.6278	111.665	-37.776	83.377	-2.3706	107.198	6.5292	75.932	-59.8806	3.16667	972.23	707.075	232.263	175.737	98.265	-41.7138	89.332	2.8458	99.754	3.2112	3.16667	2422.39	2804.82	278.418	165.14	92.31	-16.599	71.466	-30.246	111.665	34.7754	3.16667	742.945	574.504	218.863	137.802	98.265
3.33333	467.477	336.184	132.047	96.969	91.067	-14.5776	88.031	-35.712	71.336	-67.5294	3.33333	440.157	-2.6784	122.94	-49.6398	98.656	30.1404	91.067	-9.654	83.478	-20.0172	3.33333	1235.47	1046.34	299.003	205.465	103.209	-11.5122	88.031	8.1294	83.478	-5.685	3.33333	3436.26	4178.3	377.928	259.484	95.62	-6.7032	89.549	1.1088	89.549	8.6778	3.33333	953.167	711.967	223.114	108.561	107.762
3.5	574.931	434.157	152.188	78.2724	72.251	-30.2694	83.011	-33.8364	86.086	-41.1612	3.5	496.531	221.098	170.635	126.154	95.309	34.3854	79.937	-59.0688	83.011	-6.1968	3.5	1548.01	1445.08	350.493	303.704	104.533	0.6102	92.235	-16.9914	90.698	34.7628	3.5	5452.62	7220.16	381.238	279.308	126.054	54.933	96.847	55.4016	79.937	-32.2884	3.5	1208.28	1025.4	242.885	83.5614	98.384
3.66667	698.367	632.783	169.668	105.769	80.289	1.9134	83.319	10.2846	78.775	22.0062	3.66667	531.729	243.227	183.302	157.564	90.894	11.5224	90.894	-36.0252	80.289	7.5624	3.66667	1819.39	1712.41	483.252	482.674	118.162	36.609	86.349	-2.847	68.17	-52.5192	3.66667	8231.94	11667	471.133	348.873	124.221	75.7002	95.438	47.5284	62.111	-94.9644	3.66667	1413.4	1359.88	312.069	179.633	104.528
3.83333	811.578	693.443	201.369	135.268	105.261	30.372	94.582	11.9766	99.159	45.6948	3.83333	654.449	406.844	164.756	82.869	86.955	-23.7108	88.48	1.9176	62.546	-39.3108	3.83333	2190.65	1882.15	645.296	702.983	126.618	50.3136	111.363	38.466	73.225	-31.9722	3.83333	13752.6	20237	617.837	485.773	138.823	76.6656	91.531	2.7222	82.378	-23.6034	3.83333	1774.18	1600.9	356.972	282.455	122.042
4	851.43	565.625	190.733	88.4016	91.552	49.725	90.026	19.3848	64.086	-27.3696	4	740.042	511.952	161.741	-27.1368	85.448	-20.1132	90.026	16.7118	94.603	10.2198	4	2386.45	1731.94	787.344	883.558	202.939	182.204	83.922	0.045	99.181	18.3024	4	21665.7	32495.9	726.31	709.152	149.534	51.0252	117.491	34.815	80.871	13.8414	4	2218.6	2035.05	437.922	378.008	122.069
4.16667	1047.32	652.025	219.136	82.6608	87.654	5.0316	77.075	-13.9728	72.542	-32.2632	4.16667	767.732	476.161	188.91	8.2854	98.233	12.306	84.632	-10.344	77.075	13.449	4.16667	2688.57	1682.01	992.913	1002.62	225.181	238.427	95.211	-0.513	77.075	31.6026	4.16667	28617.7	41442.2	1039.76	1088.62	185.888	117.427	95.211	15.1674	83.121	36.9138	4.16667	1734.95	845.45	498.724	384.549	136.016
4.33333	1186.41	792.233	229.332	67.3752	100.906	-10.1778	85.617	-23.9076	96.319	-0.0384	4.33333	950.963	550.339	194.168	69.243	102.435	35.535	62.684	-49.6692	90.204	39.2676	4.33333	2936.98	1524.66	1163.48	1056.07	194.168	134.935	96.319	-20.3058	93.262	22.803	4.33333	31401.7	35939.5	1331.65	1472.94	191.11	115.929	102.435	6.2592	94.791	23.6934	4.33333	1982.96	85.6044	611.552	494.725	168.177
4.5	1482.97	1220.23	296.594	196.667	106.036	34.0224	96.816	17.3472	78.375	39.9864	4.5	1038.85	647.791	227.44	121.413	101.426	31.2816	102.963	10.1178	109.11	33.99	4.5	2517.21	384.418	1522.93	1426.39	298.131	152.738	107.573	43.2366	67.617	-47.103	4.5	27603.3	12358	1810.3	2126.32	244.345	173.793	87.595	-49.4784	99.889	41.2344	4.5	2346.63	379.255	792.967	706.778	175.19
4.66667	1695.25	1344.21	312.686	208.747	131.819	82.575	87.368	25.2468	118.024	71.1012	4.66667	1109.73	668.326	291.227	204.134	102.696	7.428	67.442	-6.7746	88.901	32.6304	4.66667	2686.95	-254.775	1710.58	1507.47	384.726	349.559	88.901	-4.6056	93.499	14.1762	4.66667	25062.4	-8678.51	2760.53	3384.56	297.358	232.587	142.548	76.3026	70.508	-19.6446	4.66667	2191.87	1040.65	919.665	866.543	180.867
4.83333	1676.24	1009.07	324.237	180.484	125.413	59.5824	104.001	27.4224	94.824	21.0984	4.83333	893.182	-61.4778	287.531	206.326	104.001	3.5808	81.059	11.7624	68.824	-50.6094	4.83333	3176.61	533.18	1991.31	1602.68	495.532	594.412	113.177	19.1412	71.883	-22.953	4.83333	21561.8	-19236.3	3922.97	5234.49	396.12	400.826	123.883	71.5782	96.354	-14.8152	4.83333	2034.13	-0.7458	1102.71	960.109	235.531
5	1630.74	254.584	382.803	162.107	124.028	28.542	79.623	-20.9676	94.935	15.888	5	849.823	-470.175	326.148	175.457	90.342	-19.1682	93.404	-9.036	91.873	-43.0728	5	3304.36	1710.66	2397.88	1743.35	610.954	629.565	140.872	74.5038	81.154	11.397	5	18504.7	-18477.8	5977.86	8199.06	465.489	457.316	136.278	76.4304	81.154	-18.2154	5	2177.39	-399.284	1289.28	1003.2	237.338
5.16667	1583.1	-229.166	483.214	342.09	122.721	-17.2074	90.507	-8.9766	84.371	-60.5088	5.16667	897.398	-408.211	397.31	214.12	116.585	16.8048	79.769	29.5956	82.837	2.9142	5.16667	3623.34	1762.15	2681.46	1991.53	705.646	646.909	173.344	168.614	64.429	-46.7634	5.16667	16022.8	-18105.6	8730.07	11978.1	533.837	467.284	133.459	-8.9232	99.711	43.4454	5.16667	2535.72	704.896	1492.6	1143.22	296.065
5.33333	1820.56	231.174	575.393	512.327	153.743	50.2098	108.076	13.8654	92.854	-9.8844	5.33333	930.066	94.9362	388.162	223.833	121.776	47.7408	86.766	2.0916	85.243	24.1326	5.33333	3680.69	1098.73	2950.03	1895.85	887.444	762.257	214.631	202.1	89.81	22.2336	5.33333	13958.6	-15174.9	12307	16742.6	674.336	541.798	161.354	65.7564	97.421	13.0548	5.33333	2717.13	1444.41	1829.69	1430.54	339.451
5.5	2039.54	878.305	654.192	543.808	175.477	111.221	92.356	33.4608	67.728	-43.8828	5.5	966.664	229.915	500.264	307.92	115.446	48.3018	83.121	-14.3112	100.053	16.1676	5.5	4296.11	1819.57	3281.73	1752.08	1125.21	1034.74	218.577	164.641	76.964	7.6866	5.5	12692.9	-11699.8	16267.1	20666.7	838.905	756.448	209.341	148.25	113.906	57.5796	5.5	2739.91	1121.39	2147.29	1746.67	418.683
5.66667	2121.2	1099.97	738.269	506.378	161.544	82.9218	90.585	-9.2916	98.134	9.6978	5.66667	881.696	-6.3048	551.06	344.011	141.917	41.7996	92.095	19.9998	76.997	-1.626	5.66667	4304.31	1595	2950.06	682.505	1393.5	1380.8	294.402	220.272	99.644	55.6794	5.66667	10966.8	-9860.11	20045	22742.9	1088.53	1097.19	161.544	79.3452	78.507	-28.2762	5.66667	2708.5	324.656	1718.1	596.467	452.926
5.83333	2375.83	1048.49	953.084	730.29	218.766	108.682	91.79	-30.3774	74.962	-13.962	5.83333	966.853	15.2358	668.536	535.151	197.348	151.912	119.327	63.9942	104.028	19.9794	5.83333	4534.42	1541.63	2770.52	-522.119	1679.75	1587.13	353.391	295.263	79.551	-4.8582	5.83333	10197.8	-7804.96	23216.7	21904.2	1315.65	1304.15	208.057	55.3872	114.737	9.9294	5.83333	2541.05	-335.799	1968.89	-6.948	558.388
6	2625.04	1206.68	1213.43	1135.52	262.199	190.433	94.514	4.6074	77.745	4.1274	6	968.002	53.5026	745.438	511.799	207.32	198.632	96.038	39.5898	79.269	-21.1926	6	4471.1	453.046	2573.21	-1383.06	1861.31	1496.73	506.105	552.944	82.318	-2.4186	6	9004.71	-7100.06	24218.4	16215.4	1660.09	1614.4	298.785	188.907	106.709	8.7834	6	2634.19	-290.77	2108.26	80.2302	705.803
6.16667	3021.91	1770.79	1372.48	1297.79	263.174	208.994	113.226	42.3882	94.865	-4.2144	6.16667	976.19	170.779	855.314	593.798	215.741	138.866	91.805	-14.4954	74.974	-18.4968	6.16667	4299.52	-46.6026	2507.8	-914.454	2140.58	1453.67	541.648	536.671	123.936	45.3858	6.16667	8231.82	-5638.93	22709.4	5396.97	2210.96	2227.04	351.918	397.11	96.395	27.3816	6.16667	2585.83	-164.914	2038.07	659.562	760.449
6.33333	3161.88	1653.02	1574.08	1213.23	283.426	116.973	108.19	40.7472	82.285	23.4534	6.33333	966.088	3.5358	953.898	579.577	239.236	80.451	97.523	-41.787	62.476	-77.3706	6.33333	4143.21	-807.126	2428.93	-654.103	2412.17	1485.92	806.089	836.182	149.332	150.577	6.33333	7250.23	-5769.44	19847.5	-6969.97	3151.22	3634.54	385.521	351.315	91.428	-48.1446	6.33333	2546.27	-19.6176	1942.84	-89.0052	952.374
6.5	3562.24	1770.94	1634.35	878.607	321.06	118.101	113.135	30.4962	87.145	9.372	6.5	995.285	43.0482	1048.8	605.193	284.367	152.782	108.549	25.9506	94.789	20.4372	6.5	3857.3	-1198.63	2608.23	15.7176	2582.24	1460.63	1027.39	1096.98	177.347	186.29	6.5	6387.56	-5299.82	17821.9	-13230.8	4656.9	5958.41	446.426	285.916	111.607	5.8362	6.5	2334.56	-563.061	2036.44	-186.42	1186.39
6.66667	3765.08	1577.92	1625.17	490.996	339.086	159.222	129.83	32.8542	74.843	-33.1236	6.66667	954.634	-21.2826	899.647	136.738	322.284	218.856	102.337	25.5732	91.645	49.3956	6.66667	3757.44	-1147.29	2738.65	523.115	2680.61	1074.1	1107.38	1151.09	178.707	115.397	6.66667	5384.14	-5643.44	15109.2	-14895.8	6305.17	8272.97	516.266	332.369	119.138	53.0448	6.66667	2199.48	-822.463	2314.03	552.897	1374.67
6.83333	4142.16	1886.2	1643.5	119.435	407.077	233.387	110.883	14.8644	83.542	-5.1186	6.83333	944.783	-62.7396	871.873	-237.134	350.876	223.702	110.883	20.3208	72.909	16.893	6.83333	3804.95	-668.78	2726.5	613.877	2653.59	493.58	1265.28	874.532	220.247	128.463	6.83333	4851.5	-4919.77	12941.4	-14058.6	8747.59	11062.4	712.384	630.257	147.337	105.155	6.83333	2090.07	-902.215	2550.3	1259.99	1707.29
7	4870.8	2581.67	1680.01	93.186	468.024	305.33	134.157	26.4714	79.274	-8.9484	7	990.93	-13.7496	861.347	-354.071	365.882	163.882	120.436	26.5242	76.225	-44.6568	7	3767.06	-133.933	2966.69	637.943	2670.94	143.449	1529.08	997.784	262.215	177.686	7	4539.98	-3645.22	10735.6	-14056	11500.9	13784.6	820.185	790.437	147.877	82.2054	7	2015.4	-640.142	2706	1346.98	2018.45
7.16667	5426.88	3428.43	1822.47	377.051	597.482	501.681	171.138	88.3188	102.082	46.4694	7.16667	950.267	19.8276	866.199	-66.522	466.877	269.271	142.615	78.2322	87.07	-6.2454	7.16667	3619.42	-271.168	2982.91	583.769	2768.23	168.127	1723.39	1267.11	280.727	208.817	7.16667	3967.7	-2736.49	8819.62	-12644.7	13333.8	14303.4	1085.38	1089.08	151.622	58.7952	7.16667	1717.39	-912.563	2630.12	662.381	1846.49
7.33333	6425.91	4444.41	2122.83	948.284	725.238	650.365	160.157	110.882	75.546	-0.708	7.33333	1001.74	78.1176	897.483	49.0092	478.96	291.148	139.004	63.9252	67.991	-2.3454	7.33333	3630.72	-402.191	2828.43	193.198	2727.2	190.868	2151.54	1711.86	341.466	229.301	7.33333	3627.7	-2546.21	7630.11	-10709.9	14388.4	11253.2	1261.61	1147.73	197.93	93.3144	7.33333	1660.49	-952.036	2503.58	-129.626	1722.44
7.5	7462.72	5264.87	2198.77	1113.99	823.236	716.035	177.152	70.8024	80.388	-13.9164	7.5	930.421	-78.0348	958.706	194.017	567.185	369.595	150.356	51.6894	89.32	12.1236	7.5	3559.42	-366.971	2776.38	-435.257	2429.51	-459.182	2216.64	1494.49	331.974	162.01	7.5	3300.39	-2435.27	6794.31	-7808.01	14989.5	6912.21	1576.51	1467.12	209.903	139.432	7.5	1557.15	-858.98	2570.94	-319.036	1612.23
7.66667	8789.98	6675.66	2573.46	1397.34	1080.27	927.823	198.075	58.6836	88.372	-21.7728	7.66667	940.096	-61.0968	944.667	177.976	661.267	402.837	172.173	60.0156	82.277	4.17	7.66667	3394.71	-447.268	2934.56	-118.25	2291.58	-1036.59	2401.28	1259.26	441.861	284.346	7.66667	3297.19	-1403.3	6246.99	-5132.21	15174.1	3673.23	2265.68	2313.48	277.306	233.415	7.66667	1491.66	-468.312	2713.63	190.733	1456.62
7.83333	10925.7	8895.93	2627.66	1133.49	1176.49	966.483	300.609	265.367	80.874	14.3808	7.83333	936.923	-110.858	993.382	164.195	758.389	559.421	196.845	117.204	83.926	24.4572	7.83333	3590.52	-171.195	2916.06	252.644	2270.59	-904.661	2676.49	1055.69	509.662	368.685	7.83333	3053.39	-1035.68	5934.35	-3380.75	14859.5	958.783	3172.41	3852.95	282.298	192.304	7.83333	1580.87	-182.626	2755.84	539.671	1628.17
8	12352.4	10082.8	3075.59	1610.8	1518.85	1309.83	265.268	220.129	93.981	19.9686	8	903.426	-50.4948	1006.5	115.262	854.92	576.196	159.161	30.6522	81.854	-12.4494	8	3437.87	-101.297	2945.23	292.835	2157.01	-503.111	2590.53	838.132	636.643	589.085	8	2880.05	-902.89	5378.11	-2736.73	14003.1	-1964.16	4030.55	4961.33	325.9	211.79	8	1490.05	-67.2654	2529.9	-48.555	1652.24
8.16667	13281.4	8940.52	3376	1713.33	1634.63	1203.26	326.316	209.629	111.313	49.158	8.16667	928.628	-40.7406	939.302	-1.785	907.28	500.742	215.003	54.4836	86.916	7.107	8.16667	3591	261.736	3066.45	254.907	2467.19	247.954	2804.18	673.645	773.094	672.408	8.16667	2703.54	-1172.58	5182.94	-2249.05	13613.8	-3322.44	5644.96	6597.59	361.387	177.507	8.16667	1404.38	-211.597	2299.46	-881.076	1976.19
8.33333	12638.5	3640.38	3633.65	1991.03	1505.63	661.916	381.365	181.99	77.799	4.8642	8.33333	806.969	-218.796	1081.55	118.386	835.953	171.031	268.481	162.45	73.222	-16.23	8.33333	3162.28	-678.951	3035.67	288.035	2498.71	596.725	2866.34	469.934	912.226	806.486	8.33333	2521.59	-1063.15	4887.58	-2001.3	13154.1	-3303.46	7236.79	8284.52	478.995	375.347	8.33333	1253.93	-639.886	2192.09	-1153.01	2010.56
8.5	11540.5	-1847.13	4097.56	1994.14	1595.35	60.3042	459.497	382.642	89.473	-28.2228	8.5	814.356	-233.321	1005.43	83.4276	735.499	-257.754	232.023	163.238	97.056	19.1472	8.5	3070.9	-917.784	3183.12	409.725	2690.26	978.76	2837.36	481.585	1152.53	1012.08	8.5	2274.74	-1198.73	4513.08	-1734.27	12347.3	-3256.32	8915.46	9747.92	583.849	534.873	8.5	1267.79	-490.337	1991.15	-1034.16	2197.4
8.66667	10389.6	-5863.95	4552.51	2396.06	1524.11	-145.099	532.448	417.917	114.423	12.6024	8.66667	768.922	-283.039	1052.69	158.428	627.037	-564.71	331.064	187.035	112.897	61.0662	8.66667	2787.34	-1501.42	3304.53	517.009	3072.64	1204.73	2663.76	-270.144	1304.42	1100.57	8.66667	2163.36	-1120.45	4302.3	-1809.84	11387.4	-4491.62	10549.8	9835.89	765.87	790.982	8.66667	1215.93	-330.887	1936.04	-774.726	2335.75
8.83333	9346.89	-6615.35	5407.68	3466.22	1705.37	316.79	610.471	456.161	95.671	47.1396	8.83333	800.294	-39.2754	1058.45	-13.2228	669.696	-364.34	381.165	262.256	100.227	58.1136	8.83333	2671.19	-1054.1	3248.25	455.501	3184.47	1463.81	2654.49	-485.496	1676.52	1466.86	8.83333	2001.49	-1003	4142.7	-1467.25	10469.1	-5408.83	11438	8542.74	876.224	824.225	8.83333	1257.39	-24.8874	1729.67	-865.429	2308.25
9	8359.16	-6352.05	6574.35	4971.32	1908.48	672.396	688.581	459.165	97.714	3.5826	9	720.643	-149.86	1065.7	111.932	734.385	23.5902	354.215	250.006	109.929	15.5694	9	2647.45	-831.896	3203.2	2.3796	3267.32	1105.82	2375.68	-836.584	1813.82	1413.58	9	2056.58	-489.797	3795.59	-1387.24	10208.1	-4401.47	12134.9	6327.92	1097.76	991.252	9	1219.9	-61.3188	1688.63	-668.371	2337.51
9.16667	7374.4	-6019.98	7581.23	6151.71	1998.34	975.484	874.465	662.497	115.582	3.312	9.16667	710.218	-153.458	994.609	-100.2	821.237	388.373	436.472	173.564	104.936	-8.5086	9.16667	2475.88	-574.879	3161.76	-284.018	3476.57	776.794	2232.55	-943.474	2130.65	1569.6	9.16667	1919.26	-406.315	3405.09	-1823.24	9374.27	-3780.18	11903.4	2854.61	1428.04	1324.83	9.16667	1142.13	-155.342	1677.45	-490.073	2343.57
9.33333	6502.74	-5710.33	9111.12	7270.33	2227.3	993.385	1038.49	881.974	106.279	29.8152	9.33333	715.104	-159.597	994.465	-157.833	894.26	456.326	505.583	273.307	116.907	27.0282	9.33333	2218.19	-918.346	3375.11	203.477	3323.49	375.773	2196.93	-909.477	2362.42	1424.73	9.33333	1846.21	-361.9	3438.88	-1501.18	8912.23	-3302.71	11552.5	67.2108	1779.41	1823.9	9.33333	1123.52	-287.631	1595.7	-247.848	2335.09
9.5	5919.61	-4914.19	10836.8	8590.32	2483.11	1171.7	1129.66	892.364	119.557	33.7356	9.5	686.687	-58.1892	1011.64	-97.3944	945.728	424.231	602.384	488.171	124.155	32.7894	9.5	2125.97	-1093.27	3399.72	481.736	3510.07	345.101	2106.05	-506.714	2660.91	1663.82	9.5	1765.77	-567.296	3177.46	-1092.37	8568.26	-3228.93	11112.7	-2050.52	2297.64	2370.61	9.5	1198.64	-49.4448	1526.65	-340.604	2239.4
9.66667	5161.46	-4333.18	12451.9	9802.53	2616.99	1267.05	1316.05	849.555	126.921	28.377	9.66667	645.182	-134.115	1018.39	53.1108	986.66	328.642	675.401	488.153	181.316	141.833	9.66667	2033.76	-851.145	3318.08	296.135	3531.13	210.152	2376.75	205.029	2595.84	1016.42	9.66667	1710.41	-424.196	2855.72	-1145.71	8067.04	-2559.39	10871.4	-2121.45	2985.67	3114.67	9.66667	1184.6	121.516	1379.51	-577.723	2053.4
9.83333	4517.78	-4027.82	13818.2	9441.78	2925.58	1337.24	1490.79	925.966	214.916	199.965	9.83333	652.316	-137.921	958.041	-61.5108	986.798	191.128	788.53	553.115	164.971	120.812	9.83333	1887.33	-650.881	3397.79	-8.148	3596.06	503.262	2492.72	694.846	3005.8	1119.03	9.83333	1643.65	-397.819	2804.5	-1334.91	7773.3	-2350.8	10968.3	-1196.35	3774.65	4004.25	9.83333	1165.39	66.9456	1404.52	-432.404	2073.49
10	3705.82	-4371.04	13508	5628.01	3284.39	1627.47	1618.2	984.216	229.458	250.619	10	674.876	-16.9794	875.839	-280.646	959.823	25.4538	815.85	452.116	202.463	131.147	10	1744.18	-775.085	3176.41	-354.112	3507.85	34.9626	2671.01	1086.52	3222.91	1257.56	10	1583.71	-367.762	2653.01	-974.743	7219.67	-2603.71	10694.5	-694.541	5048.07	5424.16	10	1226.77	39.1224	1267.27	-451.888	1793.67
10.1667	3185.65	-4043.64	12695.2	251.893	3731.36	2221.16	1569.89	533.364	224.707	184.74	10.1667	600.748	-66.4452	958.446	-157.222	1047.11	92.6178	779.597	203.945	162.034	-12.2124	10.1667	1679.95	-722.735	3222.33	-305.17	3590.73	54.3654	3121.45	1447.42	3251.38	1310.24	10.1667	1620.34	-198.101	2563.5	-616.904	7066.82	-2132.59	10811.9	-271.279	6548.61	7177.35	10.1667	1227.48	114.025	1438.43	23.7066	1823.64
10.3333	2659.29	-3657.38	11357	-4917.79	4294.95	2733.05	1562.77	100.574	287.039	126.971	10.3333	624.196	-95.0928	985.653	99.2658	1053.99	173.324	678.87	-219.14	209.584	56.046	10.3333	1655.41	-455.983	2764.08	-1113.13	3493.07	-135.659	3181.73	1510.47	3225.77	413.036	10.3333	1559.73	-129.083	2467.93	-659.543	6942.09	-1587.89	10710	-394.384	8064.43	8621.93	10.3333	1219.54	97.8882	1300.03	-85.3878	1576.44
10.5	2155.71	-3106.01	9774.98	-7522.36	4754.09	2983.6	1737.3	210.106	338.062	232.886	10.5	606.389	-109.208	923.227	101.623	1038.44	145.646	647.32	-363.79	285.003	177.102	10.5	1562.97	-340.909	2893.99	-783.317	3465.51	-134.815	3304.82	1177.03	2992.53	-430.043	10.5	1596.32	-13.6668	2125.39	-1007.06	6168.49	-1966.96	10636.1	-166.385	9925.07	9688.08	10.5	1315.86	155.592	1327.99	26.2608	1622.09
10.6667	1824.13	-2752.87	8946.57	-7696.76	5634.37	3700.89	1805.97	529.651	378.451	307.353	10.6667	600.979	-10.2684	885.574	-168.625	1056.63	7.818	605.521	-332.267	299.733	293.11	10.6667	1454.76	-460.81	2670.35	-915.631	3478.72	-218.158	3592.25	921.308	2752.09	-1038.66	10.6667	1519.86	-158.914	2017.9	-1187.6	5838.73	-2674.71	10399.8	-786.206	11542.7	10105.8	10.6667	1339.71	259.814	1289.76	-250.834	1563.76
10.8333	1626.99	-2057.08	7627.75	-7209.74	6521.52	4535.98	1925	693.214	395.836	220.068	10.8333	674.276	86.898	878.967	-214.627	1035.5	-22.3824	644.175	-87.5304	382.291	319.711	10.8333	1438.86	-454.715	2563.15	-495.854	3550.49	111.278	3785.28	1258.85	2462.31	-1518.49	10.8333	1514.11	-127.99	1989.72	-925.276	5656.1	-2512.65	9919.99	-1563.85	13240.2	10287	10.8333	1316.95	189.649	1264.27	-87.3084	1524.65
11	1547.91	-1212.33	6897.44	-5970.88	7731.98	5892.49	2184.04	875.541	413.483	146.189	11	646.729	116.59	907.239	-32.7426	996.599	-87.9984	761.838	229.325	383.191	226.273	11	1328.29	-431.955	2515.73	-745.181	3597.15	280.008	3828.88	1059.13	2261.28	-1490.11	11	1511.56	-156.014	1888.69	-442.969	5190.49	-1869.97	10040.2	-1360.43	14376.5	9031.01	11	1337.38	25.0728	1317.69	-33.8334	1431.29
11.1667	1329.24	-938.246	6156.66	-5460.02	9403.23	7510.22	2268.96	988.816	563.83	344.27	11.1667	598.691	-20.6466	877.574	2.5632	1082.19	22.6626	871.512	549.382	403.169	186.725	11.1667	1245.88	-442.324	2543.3	-257.139	3868	728.699	3916.5	609.802	2509.95	-556.469	11.1667	1506.58	-25.434	1827.9	-402.61	5074.47	-1655.03	10400.5	73.4358	15321.9	7484.31	11.1667	1453.53	217.129	1298.93	48.564	1418.67
11.3333	1247.96	-813.457	5261.71	-4703.33	10715.8	8552.4	2658.44	1371.15	684.366	609.562	11.3333	600.87	-160.954	828.992	-107.754	994.492	-22.4526	906.524	538.033	484.573	196.094	11.3333	1121.23	-621.182	2200.71	-635.864	3471.03	19.4886	3766.25	18.315	2563.02	330.471	11.3333	1444.77	-127.8	1751.92	-464.515	4739.87	-1718.83	10095.5	532.144	15203.7	4101.5	11.3333	1397.06	213.894	1259.89	-19.1382	1244.98
11.5	1106.27	-843.721	4735.51	-4428.44	12698.5	9727.31	2981	1668.21	852.148	861.919	11.5	547.809	-176.749	830.844	-166.66	966.275	-107.202	952.58	364.343	546.288	342.417	11.5	1091.05	-501.826	2131.89	-896.47	3568.37	-289.982	3868.14	-19.4766	2740.57	894.554	11.5	1401.48	-235.228	1666.25	-445.981	4484.43	-1471.68	10253.2	200.303	15743.4	2389.55	11.5	1469.95	204.749	1434.96	187.649	1409.09
11.6667	1122.34	-457.445	4117.76	-3985.75	13685.6	8897.88	3063.39	1623.51	1013.58	910.217	11.6667	587.604	-51.7932	815.697	-110.267	956.178	-243.752	928.988	131.09	666.153	510.4	11.6667	1087.6	-303.02	1993.93	-1030.16	3510.52	-585.059	4034.68	273.863	2892.7	795.479	11.6667	1525.65	8.361	1592.12	-475.804	4081.51	-1940.6	10206.8	-254.177	15809.4	1201.33	11.6667	1530.19	181.72	1348.92	195.02	1436.53
11.8333	1010.04	-418.622	3381.43	-3755.16	13559	5710.1	3691.86	1909.59	1247.78	1111.01	11.8333	583.005	-8.28	757.149	-138.406	957.037	-73.4772	1010.04	172.168	731.406	516.218	11.8333	976.722	-262.184	1929.22	-571.461	3345.09	-261.413	4006.83	532.975	3151.26	1150.11	11.8333	1403.76	0.675	1580.93	-352.262	3822.09	-1893.75	10351.7	433.387	15339.8	284.728	11.8333	1532.47	279.877	1479.47	343.623	1315.92
12	900.281	-438.163	2958.5	-3640.41	12076.5	-1195.58	4043.69	2289.92	1477.73	1266.58	12	632.016	148.813	783.578	-120.208	982.125	29.0454	1003.34	140.005	771.453	444.449	12	994.25	-240.772	1733.88	-755.255	3361.66	-471.343	3933.05	100.118	3344.98	1243.08	12	1359.52	-148.675	1492.89	-318.769	3540.5	-1854.72	10081.9	-221.238	15371.5	-951.284	12	1603.53	241.807	1495.92	188.068	1350.42
12.1667	939.916	-394.215	2541.59	-3090.85	11375.3	-5048.07	4688.88	3136.97	1571.11	1141.53	12.1667	583.818	22.5918	787.084	-35.646	942.973	-8.7162	1098.86	301.756	837.519	332.487	12.1667	810.009	-489.14	1882.89	-317.073	3325.62	-322.872	4051.57	-13.863	3443.3	1107.32	12.1667	1421.34	-214.318	1601.68	-35.6178	3366.89	-1455.27	9850.01	-804.076	15084.5	-1285.87	12.1667	1574.17	121.802	1539.02	352.045	1422.87
12.3333	969.767	-48.705	2150.16	-2466.43	9765.85	-7248.44	5480.7	3607.03	1400.1	330.2	12.3333	657.623	105.394	772.783	30.2448	954.614	-27.8526	1151.6	312.12	680.352	-52.2576	12.3333	837.939	-360.354	1719.82	-287.503	3210.84	-263.266	4147.27	323.901	3498.74	684.458	12.3333	1415.25	57.7908	1480.41	-115.658	3185.08	-1250.79	9396.13	-1859.25	14766.2	-1204.7	12.3333	1769.83	409.621	1631.94	300.298	1383.43
12.5	952.768	112.387	1989.3	-1979.43	8299.7	-7763.89	6376.21	4673.64	1414.94	-215.632	12.5	566.874	-72.9726	738.881	-89.0352	958.75	-35.0904	1103.83	212.524	622.216	-362.927	12.5	755.334	-413.291	1630.33	-284.23	2952.53	-805.291	3944.19	77.475	3525.39	357.992	12.5	1356.61	-8.88	1503.19	-54.2226	2831.38	-1385.5	8227.9	-3609.59	14423.1	-1897.96	12.5	1790.37	453.697	1663.23	356.906	1435.88
12.6667	884.919	-109.194	1789.57	-1450.16	7373.82	-8082.31	7461.86	5528.67	1525.46	-73.2654	12.6667	572.238	-75.2934	672.417	-226.742	856.08	-153.926	1126.26	20.6616	678.489	-321.136	12.6667	705.81	-237.121	1586.18	-587.779	2841.46	-1026.48	3887.27	-417.593	3597.36	293.289	12.6667	1437.42	-6.2268	1402.51	-344.83	2868.78	-1108.81	8198.02	-3674.52	14333.3	-1558.08	12.6667	1666.62	178.744	1675.73	264.86	1414.66
12.8333	768.116	-403.681	1771.06	-802.204	6546.41	-6350.53	8705.32	6455.7	1669.55	551.327	12.8333	606.009	-89.6868	669.64	-225.536	815.082	-312.76	1024.15	-215.941	699.94	69.0222	12.8333	652.974	-362.651	1448.36	-515.117	2625.53	-1120.2	4026.93	-250.765	3555.76	145.816	12.8333	1389.28	1.7274	1360.49	-276.262	2769.46	-725.674	7658.44	-3145.78	14070	-1307.1	12.8333	1672.58	-249.28	1722.58	170.659	1413.52
13	878.59	-203.602	1520.17	-855.527	5747.06	-5091.19	10223	7670.37	1968.53	1082.91	13	644.601	160.171	751.783	21.5574	791.033	-326.489	1043.14	-170.518	819.715	368.369	13	620.448	-274.496	1446.2	-414.112	2525.57	-898.089	3879.68	-32.3142	3562.67	42.1392	13	1417.52	80.748	1366.19	-271.808	2602.56	-471.469	7199.31	-2175.23	14400.1	-199.384	13	1687.74	-181.154	1693.78	83.0946	1343.55
13.1667	819.523	-51.4284	1463	-738.361	5008.19	-4737.74	12084.9	9232.16	2016.94	1064.04	13.1667	558.49	-1.5912	752.747	193.88	866.569	4.4508	1092.7	-49.026	840.77	363.971	13.1667	588.842	-230.058	1411.4	-315.893	2573.91	-541.565	3750.07	-335.297	3607.42	22.2558	13.1667	1359.8	-122.777	1397.74	-5.1684	2437.32	-876.763	6993.26	-2444.06	14596.6	672.091	13.1667	1642.08	-35.0832	1941.06	460.303	1534.33
13.3333	788.532	1.3086	1403.86	-695.263	4375.67	-4350.65	12981.2	8813.64	2175.68	940.073	13.3333	574.307	-108.73	656.351	-23.3418	791.571	3.0018	1017.95	18.5688	941.985	448.314	13.3333	481.628	-327.386	1317.26	-256.864	2417.25	-345.899	3845.42	-404.473	3643.35	184.523	13.3333	1431.21	40.8504	1353.72	6.7488	2221.26	-1085.9	6203.42	-2742.65	14947.2	1696.78	13.3333	1207.87	-863.885	1926.51	515.441	1390.19
13.5	735.744	-275.717	1353.41	-335.662	3657.53	-4140.68	13285.8	6050.67	2364.68	808.318	13.5	511.69	-229.75	678.217	-190.256	787.216	-51.8694	984.02	-151.258	931.034	261.103	13.5	429.941	-407.241	1306.48	-307.99	2273.84	-547.099	3471.32	-677.846	3562.15	20.6346	13.5	1430.61	66.4158	1370.06	-19.4502	2125.48	-988.373	5899.58	-2813.41	15194.8	1640.73	13.5	973.423	-1546.3	1931.71	419.547	1594.11
13.6667	690.061	-264.704	1371.04	-195.797	3288.38	-3526.55	12068.5	153.209	2655.83	1263.4	13.6667	605.316	46.7166	658.282	-156.917	770.265	-175.96	941.267	-292.933	891.329	84.4356	13.6667	413.129	-347.296	1071.41	-618.452	2212.43	-736.703	3553.21	-578.823	3774.15	251.395	13.6667	1464.87	188.76	1324.13	-122.698	2041.43	-770.07	5503.84	-2863.26	15506.7	1786.72	13.6667	1121.35	-1077.98	1971.82	58.4916	1619.22
13.8333	679.444	-223.768	1357.38	-73.0806	2577.67	-3457.89	10923.8	-4433.55	2921.16	1516.55	13.8333	628.222	153.223	652.327	-19.2042	780.381	-30.3126	897.891	-241.76	937.06	-32.688	13.8333	379.645	-193.657	1063.61	-597.61	2015.73	-759.583	3359.56	-825.428	3671.41	177.697	13.8333	1461.33	74.7726	1316.7	-94.1898	1831.94	-751.211	5324.07	-1820.28	14962.8	215.347	13.8333	1389.02	414.829	1944.93	57.2172	1584.87
14	632.44	-192.317	1313.18	-80.601	2300.33	-2869.38	9719.05	-7106.92	3275.41	1798.51	14	623.384	214.793	629.421	-91.4058	803.003	34.4862	935.83	-112.768	961.49	82.2594	14	313.956	-228.863	988.659	-576.751	1808.27	-956.059	3008.24	-949.733	3664.83	123.18	14	1384.12	-85.8042	1248.28	-223.663	1762.98	-778.195	5024.8	-1682.46	14063.1	-2363.32	14	1426.39	975.935	1990.9	90.4182	1728.27
14.1667	551.841	-276.998	1393.17	13.3134	1916.37	-2636.03	8716.37	-6756.7	3701.55	2094.86	14.1667	661.907	98.961	600.089	-118.491	759.912	-5.0622	892.595	-64.8462	960.444	139.065	14.1667	309.091	-226.682	857.916	-429.259	1795.74	-874.52	2997.43	-1211.19	3636.72	-251.314	14.1667	1450.47	-72.2436	1329.85	-30.768	1727.89	-605.736	4595.66	-1814.29	12488.8	-5972.06	14.1667	1525.86	750.531	1911.84	-80.3712	1762.57
14.3333	524.455	-327.34	1348.17	31.4094	1815.19	-1602.84	7395.27	-6953.01	4177.51	2517.12	14.3333	574.331	-73.89	587.934	-133.507	722.449	-130.132	950.67	69.0612	1044.38	192.541	14.3333	299.257	-147.617	885.68	-398.718	1617.2	-724.879	2889.79	-852.06	3899.41	393.535	14.3333	1414.67	-44.187	1354.21	116.456	1781.94	-111.051	4263.66	-2166.23	11232.7	-7658.81	14.3333	1497.8	255.48	1954.24	-30.675	1759.27
14.5	526.686	-206.789	1317.47	-19.284	1678.15	-1180.63	6487.74	-6609	4628.5	2721.14	14.5	665.526	23.31	577.996	-99.858	713.818	-183.011	920.569	7.3752	1068.46	242.911	14.5	262.588	-98.3628	804.366	-315.069	1557.42	-558.647	2736.05	-554.524	3706.42	232.471	14.5	1432.16	64.9932	1491.02	451.556	1694.75	-90.3894	4074.65	-1909.48	10597.1	-6992.46	14.5	1592.13	281.506	1925.65	-92.0208	1694.75
14.6667	454.764	-173.4	1203.17	-360.428	1538.97	-761.536	5764.36	-5858.14	5631.84	3745.12	14.6667	639.982	15.252	629.441	46.8708	722.803	-71.9748	876.399	-47.2134	1048.07	172.17	14.6667	245.452	-136.552	755.932	-232.36	1392.9	-760.981	2460.54	-1058.64	3586.91	-205.45	14.6667	1394.41	-90.4098	1323.63	70.902	1555.53	-362.564	3639.62	-1834.28	9915.96	-5012.46	14.6667	1581.13	156.101	1362.79	-1005.46	1773.88
14.8333	380.761	-301.802	1187.97	-356.93	1477.35	-691.618	5227.08	-4336.78	6806.48	5334.16	14.8333	664.047	146.162	610.74	71.9178	712.784	-12.006	849.858	-207.964	1107.25	100.938	14.8333	190.38	-206.26	685.369	-389.62	1341.8	-594.424	2482.56	-898.326	3608.09	-596.081	14.8333	1419.48	-14.0004	1346.37	-114.548	1483.44	-620.822	3423.8	-1772.76	9543.39	-3449.47	14.8333	1548.93	85.4514	1223	-1653.94	1937.31
15	360.622	-343.317	1119.43	-365.586	1532.64	-298.886	4591.92	-3734.85	7932.18	6651.4	15	643.109	-25.9116	545.44	-69.8214	697.202	-35.9202	797.876	-236.772	994.715	-97.2342	15	202.85	-140.572	569.482	-465.129	1352.33	-399.821	2231.35	-895.257	3789.53	162.311	15	1371.87	-93.4956	1469.53	-25.0314	1439.48	-502.739	3126.89	-1835.45	8498.65	-4000.76	15	1619.79	30.4728	1193.06	-1402.53	1779.07
15.1667	271.545	-341.878	903.149	-581.159	1527.25	12.0834	3903.64	-3730.38	9670.6	7945.17	15.1667	600.099	-84.3522	546.09	-189.212	600.099	-230.216	769.627	-223.379	1045.67	-71.8296	15.1667	177.029	-115.679	573.095	-398.639	1188.2	-362.152	1996.83	-985.413	3557.09	55.182	15.1667	1312.72	-175.61	1422.23	251.38	1434.24	-244.71	2833.97	-1628.31	7724.77	-4570.98	15.1667	1611.27	96.7542	1374.23	2.6256	1815.3
15.3333	229.158	-326.332	787.637	-850.375	1426.55	-94.6812	3302.31	-3877.56	11318.3	9164.31	15.3333	672.299	-10.9524	563.031	-85.4862	649.535	-172.11	778.531	-145.338	998.583	-165.03	15.3333	145.69	-95.9346	523.573	-289.065	1031.97	-656.176	1968.33	-1066.32	3432.82	-454.951	15.3333	1312.73	-227.635	1459.93	176.038	1417.44	-121.951	2626.97	-1610.04	7310.3	-4483.89	15.3333	1591.97	72.3414	1719.44	1002.3	1913.7
15.5	232.364	-256.297	785.177	-670.963	1526.31	-71.8182	2871.89	-3456.84	12351.7	8943.81	15.5	700.129	145.956	643.936	187.457	650.011	-55.2822	817.07	39.8916	1057.03	83.9082	15.5	135.166	-140.635	466.246	-215.538	987.166	-751.034	1734.38	-911.647	3455.08	-676.575	15.5	1356.21	-28.1652	1397.22	-107.545	1420	-45.1446	2688.13	-913.969	6604.9	-3657.44	15.5	1638.7	22.446	1902.95	1484.94	1933.33
15.6667	189.474	-145.804	894.317	-17.3736	1649.18	279.332	2558.66	-2679.22	12666	6011.71	15.6667	639.664	87.915	551.748	58.7274	607.833	14.2068	773.054	29.292	907.959	-212.817	15.6667	113.684	-120.335	374.401	-392.045	836.717	-659.545	1641.6	-779.782	3142.24	-733.374	15.6667	1271.75	-47.649	1485.48	76.2048	1323.29	-198.177	2281.27	-958.168	6255.67	-3067.62	15.6667	1753.77	284.546	1843.2	954.262	1912.93
15.8333	142.451	-181.807	677.4	-132.943	1783.67	716.54	2053.42	-2435.94	11167.3	-83.3286	15.8333	695.585	5.6358	606.175	22.3464	604.659	-106.084	777.419	-28.4112	904.716	-258.401	15.8333	115.173	-67.8198	421.291	-239.215	754.687	-589.381	1621.52	-679.932	2976.32	-1009.41	15.8333	1256.3	-152.254	1589.69	286.518	1286.61	-293.533	2288.31	-853.712	5502.55	-3463.48	15.8333	1839.74	515.036	1856.41	210.687	1867.02
16	124.423	-222.508	596.322	-470.089	1617.5	244.84	1860.28	-2124.05	10711	-3852.47	16	657.016	-44.0508	514.385	-200.536	564.457	-155.902	722.263	-168.034	887.655	-306.815	16	115.319	-34.8312	347.475	-185.654	650.947	-654.412	1327.69	-744.086	2879.95	-1134.79	16	1406.59	81.4068	1515.84	276.048	1218.44	-384.818	2183.48	-904.145	4961.76	-3409.52	16	1676.68	119.954	1828.42	-126.241	1435.42
16.1667	104.629	-163.538	586.83	-602.123	1481.48	-401.563	1689.22	-1680.87	9173.95	-6559.34	16.1667	661.131	15.4992	497.365	-152.963	542.855	-141.082	799.12	13.8252	973.5	107.737	16.1667	116.759	5.6226	313.886	-153.217	629.288	-435.616	1431.44	-554.59	2729.44	-800.856	16.1667	1370.79	268.441	1593.69	150.474	1210.05	-244.721	1966.71	-629.093	4771.97	-2995.14	16.1667	1807.5	-1.1304	1871.18	33.5682	1129.68
16.3333	74.914	-133.443	467.461	-383.585	1409.88	-754.444	1595.66	-926.597	8294.44	-6093.31	16.3333	704.189	17.9562	504.918	-192.475	584.327	-49.5588	791.088	70.7184	840.531	-64.026	16.3333	76.412	-68.9058	290.665	-255.28	536.382	-405.944	1176.14	-739.419	2424.21	-1084.1	16.3333	1328.97	109.327	1601.65	68.2392	1197.12	-166.107	1959.74	-721.48	4404.92	-2089.6	16.3333	1827.89	57.1662	1829.39	-22.9728	1206.11
16.5	87.917	-83.5398	356.216	-503.812	1350.59	-523.414	1541.58	-629.799	7274.38	-6713.69	16.5	689.694	84.6552	532.05	36.3288	592.682	75.6882	744.263	34.7808	945.866	24.9984	16.5	103.075	-46.2474	251.625	-186.463	536.597	-261.574	1111.09	-543.057	2378.31	-1086.09	16.5	1358.17	-112.255	1640.11	228.457	1297.53	134.612	1820.49	-657.565	3918.37	-2098.33	16.5	1905.37	423.886	1947.82	189.845	1267.22
16.6667	63.411	-66.3906	318.562	-549.629	1250.09	-452.069	1618.48	-159.785	6336.52	-5719.41	16.6667	697.516	56.796	520.872	58.5918	569.185	52.407	699.026	-208.264	908.884	-53.1078	16.6667	89.077	-33.8298	226.466	-180.78	455.952	-311.876	1025.14	-770.379	2109.16	-1144.05	16.6667	1325.58	-63.849	1727.18	263.357	1136.86	-71.4972	1704.54	-555.472	3634.03	-2340.23	16.6667	1961.2	323.15	1847.96	29.2608	1280.29
16.8333	50.047	-59.4642	283.6	-353.542	1096.49	-624.397	1480.18	-161.726	5796.36	-5059.26	16.8333	646.062	-99.9354	552.034	78.102	582.366	-17.628	738.573	-121.669	899.331	83.6508	16.8333	94.028	23.31	198.672	-180.683	383.694	-323.225	1019.14	-334.18	2073.16	-793.372	16.8333	1275.44	-115.899	1757.71	333.153	1257.24	11.817	1622.74	-676.179	3222.73	-2298.56	16.8333	2020.08	379.43	2003.4	253.301	1584.82
17	47.079	-81.5268	250.583	-211.117	962.847	-790.096	1471.61	-208.928	5133.16	-4178.29	17	718.339	20.6886	542.171	36.915	540.652	-85.7454	709.227	-39.3366	826.165	-221.194	17	60.747	-73.2198	167.055	-168.902	399.414	-290.284	841.352	-489.125	1787.49	-1085.06	17	1222.54	-274.207	1640.18	18.4524	1120.79	-245.908	1564.25	-510.314	3184.68	-1567.41	17	2082.12	353.471	1949.99	97.1778	1878.62
17.1667	46.842	-31.605	211.545	-212.441	968.575	-586.916	1637.96	29.931	4542.18	-3627.74	17.1667	717.743	79.7748	554.551	54.7044	512.242	-127.526	590.815	-212.387	803.872	-232.921	17.1667	58.93	-74.2332	134.482	-184.541	347.539	-185.711	760.052	-583.826	1675.74	-951.548	17.1667	1149.9	-347.969	1624.37	-255.59	1152.92	-52.9614	1533.7	-342.594	2766.71	-1584	17.1667	2166.83	407.357	1961.33	172.008	1900.88
17.3333	44.062	-10.9152	164.092	-238.537	975.437	-214.451	1660.67	424.703	3898.71	-3770.36	17.3333	714.105	122.12	548.493	1.0542	540.897	-91.6902	688.276	-161.582	741.454	-297.554	17.3333	37.984	-101.969	150.418	-106.401	300.836	-180.269	683.718	-652.54	1557.36	-995.501	17.3333	1297.54	-3.8022	1536.09	-408.42	1174.47	-129.704	1473.79	-286.431	2718.16	-1159.01	17.3333	2010.13	32.913	1952.39	-85.0092	1906.81
17.5	31.862	-29.0586	151.725	-206.416	795.039	-297.937	1681.11	390.739	3380.43	-3540.99	17.5	714.625	-8.868	490.072	-97.413	487.038	-79.3122	675.177	-2.8134	757.108	-161.753	17.5	48.552	-34.5186	127.449	-61.7292	288.278	-228.067	626.625	-432.309	1497.53	-592.972	17.5	1192.56	34.6176	1571.87	-175.924	1166.77	95.6874	1502.08	-147.851	2482.22	-1293.56	17.5	2184.84	90.8814	2016.43	114.22	1805.53
17.6667	37.966	-23.2968	116.937	-177.715	642.393	-695.366	1468.54	-292.692	2984.17	-3115.39	17.6667	769.96	94.3026	604.427	54.7242	478.378	-93.2706	656.061	109.583	736.55	-111.787	17.6667	57.709	4.143	107.825	-61.764	276.396	-135.592	546.717	-418.259	1391.09	-548.265	17.6667	1242.26	103.266	1456.39	-280.874	1187.59	57.7824	1319.71	-368.206	2305.32	-972.052	17.6667	2318.99	378.725	2022.86	149.171	1828.47
17.8333	27.218	-26.6568	101.31	-133.88	607.86	-753.226	1610.38	-218.078	2520.65	-2718.26	17.8333	751.509	100.528	532.256	39.3864	514.111	-53.4108	594.251	-180.715	748.485	0.321	17.8333	51.411	29.6628	104.334	-94.7256	222.277	-148.535	524.695	-334.186	1301.91	-523.665	17.8333	1177.92	-185.504	1548.38	-47.157	1105.34	-111.951	1318.54	-388.864	2168.34	-1095.81	17.8333	2316.52	631.997	2064	204.754	1803.92
18	27.228	-14.79	84.711	-130.001	518.853	-517.855	1638.24	7.9314	2181.3	-2436.55	18	759.37	69.4704	544.568	54.7902	494.65	35.1414	594.487	-182.328	753.32	0.3426	18	46.893	-6.765	93.787	-62.6862	180.01	-227.354	449.269	-332.454	1143.59	-690.587	18	1228.3	25.7334	1555.05	24.9024	1155.69	-69.2802	1311.5	-343.74	2116.25	-740.937	18	2387.03	362.449	2101.13	177.149	1794.05
	Fig. 6 A	Fig. 6 B	Fig. 6 C	Fig. 6 D	Fig. 6 E
	P. aer.	P. aggl.	B. cer.	S. aur.	E. coli
CFU/ml	Onset time (h)	Onset time (h)	Onset time (h)	Onset time (h)	Onset time (h)
1000000	3	3.5	2.33333	2.33333	2.16667
100000	4.5	4.66667	3	3	3.66667
10000	6	6.5	4	4.5	5.16667
1000	7.83333	8.33333	5.16667	6	6.66667
100	9.83333	10.3333	6.33333	7.66667	8
[truncated: 5 more columns]

## Sheet: Figure 6
Figure 6
A						B
												A: Pseudomomas fluorescencs ATCC49838
												B: Pantoea agglomerans RKI 16-2
												C: Bacillus cereus ATCC 14579
												D: Staphylococcus aureus ATCC 29213
												E: Escherichia coli ATCC 25922
C						D
E
