# Supplementary material for: Real-time monitoring of extracellular ATP in bacterial cultures using thermostable luciferase
Source: PLoS One. 2021 Jan 22;16(1):e0244200. doi: 10.1371/journal.pone.0244200 (PMC7822345; doi:10.1371/journal.pone.0244200)
Supplement: S4 Data — (XLSX) [file pone.0244200.s006.xlsx]

## Sheet: Original data Fig. 7
		Figure 7 A										Figure 7B										Figure 7 C										Figure 7 D
		E. coli, antibiotic sensitive, Imipenem					E. coli, antibiotic sensitive, Ampicillin					E. coli, antibiotic resistant, Imipenem					E. coli, antibiotic resistant, Ampicillin					E. coli, antibiotic sensitive, Polymyxin B					E. coli, antibiotic sesitive, without antibiotics					E. coli, antibiotic resistant, Polymyxin B					E. coli, antibiotic resistant, without antibiotics					sterile control
Time	Well:	B2	B3	B4	avg.	stdev.	B5	B6	B7	avg.	stdev.	D2	D3	D4	avg.	stdev.	D5	D6	D7	avg.	stdev.	B8	B9	B10	avg.	stdev.	C2	C3	C4	avg.	stdev.	F8	F9	F10	avg.	stdev.	G2	G3	G4	avg.	stdev.	C5	C6	C7	avg.	stdev.
(min)		RLU	RLU	RLU	RLU	RLU	RLU	RLU	RLU	RLU	RLU	RLU	RLU	RLU	RLU	RLU	RLU	RLU	RLU	RLU	RLU	RLU	RLU	RLU	RLU	RLU	RLU	RLU	RLU	RLU	RLU	RLU	RLU	RLU	RLU	RLU	RLU	RLU	RLU	RLU	RLU	RLU	RLU	RLU	RLU	RLU
0		315.65	364.005	365.348	348.334	28.3134	345.2	323.709	334.454	334.454	10.7455	307.591	318.336	346.543	324.157	20.1178	362.661	339.827	380.123	360.87	20.2076	389.525	341.17	338.484	356.393	28.7246	333.111	304.904	374.75	337.588	35.1376	353.259	369.377	369.377	364.004	9.30573	330.425	373.407	306.247	336.693	34.0159	351.916	312.963	370.72	345.2	29.4584
2		331.163	355.199	352.529	346.297	13.1742	383.242	364.547	397.93	381.906	16.7315	336.505	321.816	359.206	339.176	18.8375	351.193	369.888	335.169	352.083	17.3766	347.187	361.876	383.242	364.102	18.1302	355.199	363.212	336.505	351.639	13.7049	355.199	339.175	361.876	352.083	11.6668	385.912	364.547	361.876	370.778	13.174	304.457	296.445	365.882	322.261	37.9884
4		354.574	374.645	322.462	350.56	26.322	355.912	382.673	410.771	383.119	27.4322	371.969	390.701	319.786	360.819	36.7489	314.434	365.279	379.997	353.237	34.4004	354.574	345.208	405.419	368.4	32.3993	358.589	373.307	392.039	374.645	16.7651	366.617	410.771	371.969	383.119	24.0964	365.279	367.955	317.11	350.115	28.6142	326.476	333.166	318.448	326.03	7.36913
6		419.115	407.025	421.801	415.98	7.87097	378.815	388.219	398.965	388.666	10.0824	354.636	354.636	392.249	367.174	21.7159	394.935	369.412	384.189	382.845	12.8144	345.232	404.338	408.368	385.979	35.3457	409.712	397.622	377.472	394.935	16.2871	398.965	362.696	402.995	388.219	22.1949	390.905	342.546	361.352	364.934	24.3777	353.292	339.859	380.159	357.77	20.5198
8		375.338	357.849	413.006	382.064	28.187	359.194	402.244	417.042	392.827	30.0518	369.957	410.316	402.244	394.172	21.3559	368.612	352.468	369.957	363.679	9.73227	363.23	379.374	392.827	378.477	14.8189	411.661	431.84	396.863	413.455	17.5574	372.647	369.957	382.064	374.889	6.35735	336.324	359.194	340.36	345.293	12.2069	337.67	345.741	348.432	343.948	5.60064
10		418.63	367.479	374.209	386.773	27.7937	394.4	444.205	445.551	428.052	29.1513	426.706	411.899	417.284	418.63	7.49466	390.362	422.668	425.36	412.797	19.4756	389.016	398.438	390.362	392.605	5.09587	386.324	444.205	398.438	409.656	30.5275	332.481	382.286	398.438	371.068	34.3796	390.362	379.593	402.477	390.811	11.4486	362.094	380.939	344.595	362.543	18.1762
12		425.527	413.369	389.053	409.316	18.5717	389.053	405.264	409.316	401.211	10.7223	378.246	364.737	368.79	370.591	6.93224	374.194	399.86	397.159	390.404	14.1034	414.72	417.422	424.176	418.773	4.87055	403.913	434.983	403.913	414.27	17.9383	374.194	417.422	362.036	384.551	29.1092	366.088	418.773	368.79	384.55	29.6685	405.264	339.071	356.632	366.989	34.2904
14		431.507	383.114	408.654	407.758	24.2089	426.13	414.031	440.917	427.026	13.4654	426.13	414.031	365.638	401.933	32.0092	358.917	383.114	377.736	373.256	12.7055	450.326	405.966	383.114	413.135	34.1747	401.933	416.72	366.982	395.212	25.5411	383.114	430.163	389.835	401.037	25.4464	340.097	371.015	391.179	367.43	25.729	392.523	307.835	354.884	351.747	42.431
16		455.018	395.785	413.285	421.363	30.4315	385.015	382.322	407.9	391.746	14.0547	398.477	385.015	368.86	384.117	14.8289	433.478	409.247	450.979	431.235	20.9562	428.094	452.325	372.899	417.773	40.7065	402.516	403.862	398.477	401.618	2.80248	409.247	376.938	358.091	381.425	25.8715	407.9	368.86	374.245	383.668	21.1573	329.82	378.284	372.899	360.334	26.563
18		409.063	382.062	407.713	399.613	15.2143	446.864	448.214	417.163	437.414	17.5506	376.662	429.313	440.114	415.363	33.9484	415.813	407.713	452.264	425.263	23.7314	442.814	402.312	403.662	416.263	23.004	353.711	423.913	360.461	379.362	38.7299	413.113	418.513	402.312	411.313	8.24918	399.612	421.213	396.912	405.912	13.3194	414.463	361.811	368.561	381.612	28.6496
20		387.623	383.585	394.352	388.52	5.43926	406.466	405.12	419.925	410.504	8.18682	391.661	448.189	391.661	410.504	32.6365	413.195	399.736	429.346	414.092	14.8254	438.767	391.661	371.472	400.633	34.533	367.434	421.271	371.472	386.726	29.9852	419.925	444.151	398.39	420.822	22.8937	428	391.661	415.887	411.849	18.5029	375.51	395.698	417.233	396.147	20.8651
22		398.479	393.094	390.401	393.991	4.11308	402.517	410.595	409.248	407.453	4.32772	421.364	403.864	389.055	404.761	16.1732	406.556	437.519	391.748	411.941	23.3558	383.67	415.979	449.635	416.428	32.9848	426.749	379.632	446.942	417.774	34.5408	382.324	409.248	374.247	388.606	18.3267	387.709	413.287	422.711	407.902	18.1116	389.055	379.632	345.976	371.554	22.647
24		422.172	399.242	435.66	419.025	18.4119	427.567	431.613	388.452	415.877	23.837	423.521	393.847	447.799	421.722	27.0209	385.754	418.125	410.033	404.637	16.8465	411.381	428.916	399.242	413.18	14.9185	401.94	414.079	389.801	401.94	12.139	393.847	426.218	430.264	416.776	19.9602	399.242	476.123	412.73	429.365	41.0514	376.313	374.964	388.452	379.91	7.42856
26		383.302	399.498	388.701	390.5	8.24656	418.393	392.75	338.763	383.302	40.6471	411.645	357.659	384.652	384.652	26.993	359.008	387.351	421.092	389.15	31.0811	448.086	376.554	391.4	405.347	37.7503	437.288	379.253	434.589	417.043	32.7552	365.757	365.757	390.05	373.855	14.0256	407.596	421.092	356.309	394.999	34.1793	388.701	388.701	383.302	386.901	3.11711
28		423.574	461.345	365.569	416.829	48.2429	401.991	408.735	397.944	402.89	5.45138	379.058	401.991	408.735	396.595	15.557	461.345	389.85	410.084	420.426	36.8525	411.433	422.225	375.011	402.89	24.7393	397.944	450.553	395.246	414.581	31.1819	461.345	403.34	383.105	415.93	40.611	419.527	410.084	392.548	407.386	13.6903	385.803	369.616	372.313	375.911	8.67249
30		451.148	394.247	417.278	420.891	28.622	419.988	426.762	395.601	414.117	16.3891	396.956	409.149	426.762	410.956	14.9849	441.665	430.826	391.537	421.343	26.3753	432.181	418.633	436.245	429.02	9.22178	421.343	424.052	428.117	424.504	3.40954	383.408	421.343	436.245	413.665	27.2424	424.052	413.214	436.245	424.504	11.5221	424.052	398.311	371.215	397.859	26.4214
32		393.073	360.655	399.827	384.518	20.9403	390.372	420.089	401.178	403.88	15.0416	401.178	428.193	394.424	407.932	17.8688	407.932	437.649	398.476	414.686	20.4411	391.722	425.492	414.686	410.633	17.2459	378.215	397.126	455.209	410.183	40.1234	429.544	405.23	418.738	417.837	12.182	418.738	393.073	399.827	403.879	13.3037	391.722	383.618	405.23	393.523	10.918
34		418.398	425.146	388.705	410.75	19.3871	422.447	403.551	445.391	423.796	20.9526	437.293	444.042	456.189	445.841	9.57564	394.104	410.3	396.803	400.402	8.67721	448.091	402.202	400.852	417.048	26.8922	360.362	430.545	398.153	396.353	35.1261	391.404	357.663	412.999	387.355	27.8893	423.797	422.447	453.489	433.244	17.5454	388.705	346.865	403.551	379.707	29.3947
36		434.586	349.822	365.967	383.458	45.0077	382.113	410.368	444.004	412.162	30.9845	361.931	410.368	407.677	393.325	27.2216	384.804	410.368	395.568	396.913	12.835	404.986	386.149	375.386	388.84	14.9824	426.513	426.513	415.75	422.925	6.21402	370.004	383.458	415.75	389.737	23.5106	466.877	423.822	439.968	443.556	21.7506	345.785	403.64	382.113	377.179	29.2413
38		403.234	415.371	376.262	398.289	20.0179	427.509	408.628	412.674	416.27	9.94099	383.005	431.555	399.188	404.583	24.7205	378.959	430.206	395.142	401.436	26.1968	411.326	416.72	380.308	402.785	19.6513	453.132	397.839	431.555	427.509	27.8677	412.674	415.371	388.399	405.481	14.8551	400.537	411.326	426.16	412.674	12.8646	376.262	392.445	395.142	387.95	10.2112
40		392.214	402.997	417.823	404.345	12.8576	347.736	421.866	390.867	386.823	37.2301	415.127	370.649	415.127	400.301	25.6794	417.823	421.866	425.91	421.866	4.0435	424.562	431.301	377.388	411.084	29.3752	407.04	413.779	431.301	417.373	12.5235	424.562	404.345	397.606	408.838	14.0283	443.431	413.779	396.258	417.823	23.8451	354.476	398.953	382.78	378.736	22.5125
42		426.895	404.002	366.295	399.064	30.6003	445.749	418.815	416.122	426.895	16.3832	383.802	412.082	410.735	402.206	15.9528	390.535	461.909	430.935	427.793	35.7906	448.442	433.629	402.655	428.242	23.364	414.775	429.589	347.442	397.269	43.7823	424.202	381.108	405.348	403.553	21.603	429.589	377.068	413.428	406.695	26.9001	401.308	377.068	395.922	391.433	12.7283
44		404.539	388.358	366.782	386.56	18.9426	395.1	423.418	420.721	413.08	15.6291	411.281	444.993	389.706	415.327	27.8646	415.327	412.63	443.645	423.867	17.181	389.706	436.902	384.312	403.64	28.9317	397.797	396.448	400.494	398.246	2.06009	422.069	384.312	374.873	393.751	24.9738	400.494	435.554	411.281	415.776	17.9571	403.191	374.873	405.888	394.651	17.181
46		361.425	405.928	400.534	389.296	24.2869	373.562	401.883	404.58	393.342	17.1827	380.305	446.387	454.478	427.057	40.6897	395.14	416.717	430.203	414.02	17.6864	442.341	376.259	368.168	395.589	40.6897	426.158	381.654	401.883	403.232	22.2826	380.305	422.112	416.717	406.378	22.7404	400.534	446.387	414.02	420.314	23.5655	409.974	407.277	369.516	395.589	22.6201
48		411.526	379.144	407.479	399.383	17.6439	412.876	403.431	391.287	402.531	10.8226	393.986	376.445	368.35	379.594	13.1048	396.685	426.368	396.685	406.579	17.1375	425.019	392.637	391.287	402.981	19.0974	380.493	414.225	387.24	393.986	17.8492	395.335	398.034	416.923	403.431	11.7624	368.35	372.398	368.35	369.699	2.33711	410.177	379.144	395.335	394.885	15.5214
50		402.397	384.843	409.148	398.796	12.5463	367.288	401.046	399.696	389.343	19.1124	405.097	384.843	388.894	392.945	10.7174	378.091	382.142	392.945	384.393	7.67851	398.346	376.741	378.091	384.393	12.1028	382.142	382.142	399.696	387.993	10.1348	437.505	429.403	410.499	425.802	13.8584	419.951	379.441	406.448	401.947	20.6267	414.55	378.091	379.441	390.694	20.6709
52		403.733	429.303	333.752	388.929	49.4657	355.285	426.611	384.892	388.929	35.834	407.77	384.892	430.648	407.77	22.878	406.424	391.621	386.238	394.761	10.4529	401.041	387.583	423.919	404.181	18.3704	387.583	409.116	391.621	396.107	11.4459	422.574	382.2	379.509	394.761	24.1243	415.845	399.695	394.312	403.284	11.2062	374.126	415.845	384.892	391.621	21.6582
54		401.701	386.873	343.737	377.437	30.112	405.745	399.005	374.741	393.164	16.3065	420.573	393.613	341.042	385.076	40.4469	351.825	392.265	407.093	383.728	28.606	423.269	440.793	420.573	428.212	10.9788	381.481	396.309	376.089	384.626	10.4705	412.485	431.357	404.397	416.08	13.8348	413.833	409.789	381.481	401.701	17.6274	377.437	389.569	393.613	386.873	8.41826
56		399.334	419.571	364.257	394.387	27.9868	408.778	389.89	411.476	403.381	11.7615	389.89	403.381	423.618	405.63	16.9761	379.098	412.825	410.127	400.683	18.7421	423.618	399.334	380.447	401.133	21.6417	416.872	377.748	395.287	396.636	19.5968	373.701	391.239	410.127	391.689	18.2172	418.221	319.737	406.08	381.346	53.6992	408.778	377.748	393.938	393.488	15.5199
58		360.381	383.326	359.031	367.579	13.6537	390.075	391.425	386.026	389.175	2.80969	403.572	413.021	383.326	399.973	15.1711	395.474	419.769	445.414	420.219	24.973	437.316	394.124	453.513	428.318	30.7	390.075	379.277	383.326	384.226	5.45497	373.878	422.469	411.671	402.673	25.5147	396.824	386.026	396.824	393.225	6.23423	403.572	410.321	403.572	405.822	3.89654
60		396.087	418.99	413.601	409.559	11.9745	371.837	381.267	398.781	383.962	13.6726	378.573	413.601	358.364	383.513	27.9478	402.823	361.059	412.254	392.045	27.2461	416.296	398.781	383.962	399.68	16.1857	383.962	396.087	366.448	382.166	14.9009	396.087	405.518	388.004	396.536	8.76564	408.212	338.156	378.573	374.98	35.1659	437.851	361.059	367.795	388.902	42.5249
62		456.848	408.333	347.69	404.29	54.6912	405.638	349.037	393.509	382.728	29.8009	388.119	404.29	394.857	395.755	8.12284	393.509	392.162	366.556	384.076	15.1874	371.947	374.642	382.728	376.439	5.61065	371.947	443.372	380.033	398.451	39.1125	343.647	397.552	359.818	367.006	27.662	419.114	442.024	384.076	415.071	29.1848	380.033	396.204	350.385	375.541	23.2375
64		331.116	312.272	277.276	306.888	27.3208	324.386	293.428	344.576	320.797	25.7622	341.884	317.656	278.622	312.721	31.9185	333.808	343.23	310.926	329.321	16.6128	391.686	423.99	397.07	404.249	17.3071	312.272	340.538	332.462	328.424	14.5592	512.826	627.236	627.236	589.099	66.0546	329.77	324.386	313.618	322.591	8.2242	323.04	296.12	325.732	314.964	16.3748
66		310.131	302.076	302.076	304.761	4.65056	316.844	320.872	326.242	321.319	4.71494	328.927	319.529	298.048	315.501	15.8286	310.131	289.993	349.065	316.396	30.0303	527.626	543.737	553.135	541.499	12.9009	265.827	280.595	276.567	274.33	7.63398	962.615	942.477	891.46	932.184	36.6772	307.446	347.723	299.391	318.187	25.8943	289.993	277.91	303.418	290.44	12.7599
68		303.507	319.622	294.106	305.745	12.9044	304.85	366.626	296.792	322.756	38.2056	346.481	306.193	320.965	324.546	20.3814	338.424	371.997	280.677	330.366	46.1902	601.642	644.617	640.588	628.949	23.7342	306.193	311.565	296.792	304.85	7.47751	996.47	919.921	965.582	960.658	38.5114	359.911	342.453	303.507	335.29	28.8761	273.962	298.135	304.85	292.316	16.2455
70		360.127	346.69	353.409	353.409	6.7185	385.659	360.127	364.159	369.982	13.7258	382.971	346.69	380.284	369.982	20.2159	372.221	356.096	356.096	361.471	9.30977	634.254	694.723	697.411	675.463	35.7131	335.94	322.502	353.409	337.284	15.4972	893.6	862.693	936.6	897.631	37.118	356.096	388.346	313.096	352.513	37.7528	321.158	346.69	350.721	339.523	16.0318
72		341.142	329.007	315.523	328.557	12.8154	412.607	376.2	389.684	392.83	18.4063	381.594	357.323	418	385.639	30.5401	378.897	357.323	413.955	383.392	28.5823	652.62	660.71	613.517	642.282	25.2378	381.594	372.155	335.749	363.166	24.2083	826.562	846.788	856.227	843.192	15.1558	374.852	354.626	353.278	360.919	12.0854	338.445	381.594	355.975	358.671	21.7005
74		290.852	371.645	368.951	343.816	45.8879	374.338	346.06	350.1	356.833	15.294	331.248	426.853	360.872	372.991	48.9411	390.496	374.338	383.763	382.866	8.11629	595.17	616.714	607.289	606.391	10.8	370.298	381.07	383.763	378.377	7.12501	766.18	732.517	721.744	740.147	23.1798	363.565	387.803	358.179	369.849	15.7801	354.14	339.328	348.753	347.407	7.49717
76		381.219	370.442	339.46	363.707	21.6789	350.236	377.177	406.813	378.075	28.2992	338.113	381.219	363.707	361.013	21.6789	393.342	433.754	386.607	404.568	25.4994	596.749	653.325	584.625	611.566	36.6686	323.295	406.813	381.219	370.442	42.7892	682.961	664.102	654.672	667.245	14.404	363.707	375.83	358.319	365.952	8.96877	340.807	331.377	352.93	341.705	10.8045
78		369.15	397.443	378.581	381.725	14.4061	377.234	393.401	361.067	377.234	16.167	382.623	379.929	374.539	379.03	4.11624	444.597	412.263	451.334	436.065	20.8863	552.378	567.198	546.989	555.522	10.4648	370.498	371.845	371.845	371.396	0.777691	646.687	584.713	596.838	609.413	32.8449	393.401	357.025	342.205	364.21	26.3435	352.983	336.816	375.887	355.229	19.6321
80		353.812	361.914	374.068	363.265	10.1953	405.128	394.324	391.624	397.025	7.1458	348.41	332.205	402.427	361.014	36.7686	388.923	401.077	364.615	384.872	18.5655	532.068	511.811	486.153	510.011	23.0104	367.316	395.675	388.923	383.971	14.8138	638.751	604.991	580.683	608.142	29.1619	355.162	401.077	425.384	393.874	35.6608	378.119	352.461	374.068	368.216	13.7938
82		349.544	396.78	402.178	382.834	28.956	423.771	354.942	358.991	379.235	38.6227	410.276	419.723	375.186	401.728	23.4666	346.845	402.178	377.885	375.636	27.735	500.698	499.349	527.69	509.246	15.9875	363.04	392.731	331.999	362.59	30.3685	551.983	522.292	620.812	565.029	50.5391	407.576	364.389	356.292	376.086	27.5703	367.089	364.389	518.243	416.574	88.0586
84		413.88	374.784	374.784	387.816	22.5721	412.532	397.703	374.784	395.006	19.0179	386.917	403.095	401.747	397.253	8.97658	393.658	463.762	357.258	404.893	54.1335	478.591	502.858	482.636	488.028	13.0011	373.436	372.088	377.48	374.335	2.80609	527.124	523.08	504.206	518.137	12.2326	343.777	359.954	386.917	363.549	21.7936	392.31	338.384	339.732	356.809	30.7524
86		358.998	421.08	400.836	393.638	31.6607	426.478	381.941	404.885	404.435	22.2719	385.99	421.08	437.275	414.782	26.2162	403.535	404.885	394.088	400.836	5.88279	483.162	453.471	410.283	448.972	36.6472	344.152	379.242	410.283	377.892	33.0862	493.959	476.414	481.813	484.062	8.98611	380.591	390.039	379.242	383.291	5.88302	356.298	340.103	381.941	359.447	21.096
88		351.082	357.834	392.942	367.286	22.4738	402.394	378.089	371.337	383.94	16.3343	413.197	437.502	384.84	411.846	26.357	407.795	348.382	374.038	376.738	29.7984	451.006	446.955	476.662	458.208	16.1098	379.439	376.738	352.432	369.536	14.8742	499.617	478.012	433.451	470.36	33.7402	449.655	378.089	392.942	406.895	37.7683	345.681	360.534	378.089	361.435	16.2228
90		434.594	448.09	404.901	429.195	22.0949	396.803	439.992	369.81	402.202	35.4011	445.391	423.796	395.453	421.547	25.0449	396.803	437.293	414.349	416.148	20.3049	449.44	441.342	464.286	451.689	11.6362	360.362	419.747	412.999	397.703	32.5135	472.385	461.587	481.832	471.935	10.13	390.055	375.208	412.999	392.754	19.0395	379.257	361.712	344.166	361.712	17.5455
92		393.974	431.752	392.624	406.117	22.2111	501.911	420.958	400.72	441.196	53.5453	450.641	430.403	512.705	464.583	42.8858	376.434	399.37	388.577	388.127	11.4746	419.609	484.372	442.546	448.842	32.8374	376.434	373.735	369.687	373.285	3.3959	481.673	469.53	435.799	462.334	23.7685	411.513	399.37	402.069	404.317	6.37608	349.449	346.751	340.005	345.402	4.86444
94		361.764	402.26	375.263	379.762	20.6195	469.753	473.803	469.753	471.103	2.33827	452.205	496.75	492.701	480.552	24.6326	394.161	388.761	379.312	387.411	7.51594	446.805	436.007	413.059	431.957	17.2337	363.114	404.96	387.411	385.162	21.0135	449.505	448.155	452.205	449.955	2.06216	394.161	380.662	403.61	392.811	11.5334	411.709	352.315	342.866	368.963	37.3191
96		388.949	330.877	393.001	370.942	34.7567	475.383	461.877	487.537	474.932	12.8359	488.888	499.692	569.919	519.5	43.9973	398.403	390.3	434.867	407.857	23.7399	403.805	407.857	432.166	414.609	15.3389	387.599	425.413	375.444	396.152	26.0594	452.424	451.073	494.29	465.929	24.5706	399.754	390.3	411.908	400.654	10.8321	357.887	394.352	386.248	379.496	19.1473
98		417.277	441.584	403.773	420.878	19.161	483.447	461.84	514.506	486.598	26.474	549.617	569.873	579.326	566.272	15.1783	430.781	432.131	415.926	426.279	8.99162	424.029	395.67	456.439	425.379	30.407	351.107	428.08	374.064	384.417	39.5171	445.635	449.687	418.627	437.983	16.8848	433.482	401.072	390.269	408.274	22.4888	357.859	375.414	368.662	367.312	8.85506
100		435.084	393.066	462.192	430.114	34.83	567.913	540.805	508.275	538.998	29.8601	512.341	574.69	646.526	577.852	67.1484	449.993	431.017	467.613	449.541	18.3022	429.662	424.24	407.976	420.626	11.2857	412.042	387.645	383.578	394.422	15.3946	412.042	433.728	422.885	422.885	10.843	448.638	414.753	387.645	417.012	30.5592	371.38	371.38	372.735	371.832	0.78231
102		433.606	417.396	470.077	440.36	26.982	610.56	549.774	555.178	571.837	33.6435	461.973	588.947	680.802	577.241	109.883	384.977	449.815	421.449	418.747	32.5033	406.59	443.061	426.852	425.501	18.273	359.312	379.574	376.872	371.919	11.0015	432.255	413.344	411.993	419.197	11.3284	382.276	407.941	409.291	399.836	15.2224	379.574	356.61	366.066	367.417	11.5414
104		425.431	472.701	487.558	461.897	32.4421	660.431	629.368	587.5	625.766	36.5987	634.77	607.759	660.431	634.32	26.3389	451.092	426.782	444.339	440.738	12.5488	432.184	386.264	461.897	426.782	38.1048	407.874	375.46	378.161	387.165	17.9853	430.833	449.741	401.121	427.232	24.5092	409.224	417.328	464.598	430.383	29.9065	320.086	386.264	372.759	359.703	34.9675
106		434.321	468.042	477.483	459.949	22.6907	639.342	664.97	662.272	655.528	14.0822	623.156	654.179	708.132	661.822	43.0005	453.205	446.46	419.484	439.716	17.8433	445.112	365.531	408.693	406.445	39.8381	400.6	385.763	408.693	398.352	11.6291	405.996	372.275	408.693	395.655	20.2922	453.205	366.88	381.717	400.601	46.1568	345.299	366.88	381.717	364.632	18.3128
108		508.483	467.912	536.882	504.426	34.6635	815.466	662.651	747.849	741.989	76.5759	754.61	708.63	853.332	772.191	73.9356	447.627	466.56	469.265	461.151	11.7897	412.466	431.399	329.973	391.279	53.9302	354.315	398.943	384.067	379.108	22.7235	413.819	444.923	450.332	436.358	19.7058	408.409	451.684	442.218	434.104	22.75	344.849	347.553	344.849	345.75	1.56116
110		501.959	510.077	560.138	524.058	31.5087	822.618	790.146	788.793	800.519	19.1502	687.319	757.674	830.736	758.576	71.7128	466.782	420.78	446.487	444.683	23.054	388.308	396.426	401.838	395.524	6.80995	366.66	384.249	401.838	384.249	17.589	460.017	472.194	460.017	464.076	7.03039	454.605	418.074	432.957	435.212	18.3696	377.484	365.307	362.601	368.464	7.92786
112		508.826	568.212	624.898	567.312	58.0412	927.224	878.636	889.434	898.431	25.513	835.447	825.999	886.734	849.393	32.6812	464.287	458.888	469.686	464.287	5.399	425.147	383.307	368.46	392.305	29.3951	386.006	437.294	411.65	411.65	25.644	446.741	406.251	390.055	414.349	29.1978	460.238	419.748	465.637	448.541	25.0812	349.565	372.509	329.32	350.465	21.6086
114		545.45	572.386	672.049	596.628	66.6903	999.319	1011.44	962.956	991.238	25.2319	795.954	886.189	941.407	874.517	73.4257	453.869	502.353	460.603	472.275	26.265	355.553	414.812	363.634	378	32.1354	377.102	387.876	389.223	384.734	6.64344	394.61	398.65	420.199	404.486	13.7567	410.771	478.111	447.135	445.339	33.7059	348.819	351.513	336.698	345.677	7.89156
116		587.92	623.06	660.903	623.961	36.4998	1146.11	1154.22	1109.62	1136.65	23.7579	825.791	889.314	994.734	903.28	85.333	509.531	482.5	497.367	496.466	13.538	404.111	397.353	413.571	405.012	8.14643	416.275	421.681	418.978	418.978	2.703	439.251	410.868	386.541	412.22	26.381	450.063	470.336	483.852	468.084	17.0067	396.001	373.025	402.759	390.595	15.5867
118		583.885	658.222	783.919	675.342	101.11	1343.47	1288.06	1209.67	1280.4	67.2315	847.444	969.086	1009.63	942.055	84.4063	444.671	464.945	533.876	481.164	46.7619	371.686	409.53	446.023	409.08	37.1705	401.421	386.553	404.124	397.366	9.46136	381.147	458.187	389.256	409.53	42.3328	464.945	483.867	486.57	478.461	11.7827	332.49	387.905	390.608	370.334	32.802
120		673.447	727.648	831.985	744.36	80.5794	1451.23	1418.71	1432.26	1434.07	16.3356	911.932	1020.33	1075.89	1002.72	83.3863	459.353	494.584	505.424	486.454	24.0876	401.087	394.312	395.667	397.022	3.58499	402.442	406.508	421.413	410.121	9.98824	387.537	429.543	410.573	409.218	21.0358	456.643	478.324	448.513	461.16	15.4103	350.951	327.916	367.212	348.693	19.7451
122		726.927	758.004	937.709	807.547	113.79	1587.62	1578.16	1549.79	1571.86	19.6888	985	1107.96	1226.86	1106.6	120.935	535.062	556.68	494.527	528.756	31.5527	402.647	399.945	420.213	407.602	11.005	436.427	449.938	410.754	432.373	19.9041	397.243	421.564	390.487	403.098	16.3449	514.794	482.366	529.657	508.939	24.1831	355.357	412.106	351.303	372.922	33.9948
124		742.053	860.998	990.756	864.602	124.391	1688.2	1686.85	1765.25	1713.44	44.8765	1006.98	1078.61	1238.11	1107.9	118.316	528.493	528.493	578.504	545.163	28.8739	347.373	416.307	410.9	391.527	38.3336	420.362	424.417	420.362	421.714	2.34116	416.307	391.977	408.197	405.494	12.3882	525.79	505.516	500.109	510.472	13.5387	386.571	370.351	396.032	384.318	12.9879
126		856.254	887.268	1063.91	935.811	112.017	1821.73	1802.85	1831.17	1818.58	14.4183	1066.61	1131.33	1303.93	1167.29	122.68	550.16	577.129	569.038	565.442	13.8394	387	428.801	369.47	395.09	30.4817	438.24	424.756	434.195	432.397	6.91948	382.955	415.317	361.38	386.551	27.1477	511.056	544.766	513.752	523.191	18.7328	346.547	339.805	358.683	348.345	9.56657
128		946.421	989.686	1193.84	1043.32	132.142	2053.73	1927.99	1995.6	1992.44	62.9288	1193.84	1329.05	1334.45	1285.78	79.6665	571.909	598.949	563.797	578.218	18.4057	404.257	379.921	405.609	396.596	14.4565	423.186	431.298	451.578	435.354	14.6241	443.466	382.625	386.681	404.257	34.0162	544.868	546.22	550.276	547.121	2.81441	381.273	377.216	378.569	379.019	2.06565
130		1075.7	1074.35	1220.67	1123.57	84.0877	2216.44	2144.64	2220.5	2193.86	42.6776	1205.77	1261.31	1430.66	1299.25	117.148	585.27	577.141	597.463	586.625	10.2285	387.47	437.598	441.662	422.243	30.1831	444.372	487.725	461.984	464.694	21.8032	405.083	363.084	375.277	381.148	21.6063	539.207	585.27	613.721	579.399	37.6023	350.891	364.439	380.696	365.342	14.923
132		1206.73	1214.82	1259.32	1226.96	28.3144	2435.04	2328.53	2374.37	2379.31	53.4298	1197.3	1328.08	1458.87	1328.08	130.786	631.007	601.345	604.041	612.131	16.4026	415.278	405.84	396.402	405.84	9.438	473.256	455.728	477.3	468.761	11.4669	378.874	354.605	391.009	374.829	18.536	558.199	599.996	633.704	597.3	37.8246	370.784	358.649	349.211	359.548	10.8146
134		1198.27	1164.46	1332.16	1231.63	88.6897	2649.45	2546.66	2684.61	2626.91	71.6841	1257.78	1380.85	1599.95	1412.86	173.316	678.93	631.594	623.479	644.668	29.9482	382.743	428.726	396.268	402.579	23.6322	481.472	411.145	488.234	460.284	42.6894	375.981	440.898	354.342	390.407	45.0452	573.439	607.25	582.906	587.865	17.4425	335.407	390.858	366.514	364.26	27.7942
136		1331.13	1321.68	1449.94	1367.58	71.4753	2656.86	2845.87	2789.17	2763.97	96.9899	1432.38	1491.79	1582.24	1502.14	75.4612	704.717	642.616	681.767	676.367	31.4007	430.661	390.16	380.709	400.51	26.5357	403.66	506.262	414.46	441.461	56.3788	415.81	356.409	378.009	383.409	30.0665	610.215	627.766	679.067	639.016	35.7781	352.359	349.659	376.659	359.559	14.8704
138		1515.94	1378.25	1534.84	1476.34	85.4744	2895.53	3027.82	2883.38	2935.58	80.1154	1367.45	1518.64	1703.57	1529.88	168.345	722.196	718.146	685.749	708.697	19.9765	411.719	411.719	345.574	389.671	38.1888	442.767	449.516	490.013	460.765	25.553	383.371	392.821	369.872	382.021	11.5339	646.602	683.049	761.343	696.998	58.6285	345.574	346.924	355.023	349.174	5.11045
140		1547.46	1390.82	1586.62	1508.3	103.606	3088.17	3200.25	3319.07	3202.5	115.468	1587.97	1629.83	1743.26	1653.69	80.3445	744.023	787.233	739.972	757.076	26.1952	398.343	428.05	375.387	400.593	26.4035	417.247	503.667	460.457	460.457	43.21	402.394	425.349	357.833	395.192	34.3293	672.457	691.361	715.667	693.162	21.6612	364.585	360.534	388.891	371.337	15.3368
142		1553.16	1496.39	1709.97	1586.51	110.624	3180.67	3333.42	3398.31	3304.13	111.733	1576.14	1664.01	1912.73	1717.63	174.582	801.589	748.871	790.775	780.412	27.845	386.601	386.601	398.767	390.656	7.02404	487.983	474.465	502.852	488.433	14.1989	390.657	359.566	427.154	392.459	33.83	681.283	736.705	775.906	731.298	47.5427	381.194	393.36	344.697	373.084	25.325
144		1727.14	1575.78	1837.96	1713.63	131.611	3282.65	3554.28	3567.8	3468.24	160.874	1719.03	1700.11	1867.69	1762.28	91.7783	820.324	850.055	844.65	838.343	15.8372	375.7	417.595	398.675	397.323	20.9802	423.001	547.333	468.949	479.761	62.8672	385.16	377.052	405.432	389.215	14.618	728.426	795.998	828.432	784.285	51.0215	378.403	378.403	390.566	382.457	7.02231
146		1856.93	1634.47	1947.81	1813.07	161.204	3556.51	3732.84	3660.95	3650.1	88.6664	1755.19	1901.69	2140.42	1932.43	194.442	831.48	859.964	889.805	860.416	29.1651	348.598	381.151	377.082	368.944	17.7369	539.851	523.574	444.903	502.776	50.776	375.726	371.656	389.29	378.891	9.23314	805.708	779.936	835.549	807.064	27.8313	364.874	374.369	348.598	362.614	13.0333
148		1809.06	1645.95	2024.75	1826.59	190.006	3449.62	3755.63	3812.24	3672.5	195.08	1794.23	1899.38	2135.29	1942.97	174.654	903.184	869.483	911.272	894.646	22.1641	378.798	385.538	409.803	391.38	16.3071	516.298	510.905	497.425	508.209	9.72098	400.367	373.406	381.494	385.089	13.8353	738.723	853.306	923.404	838.478	93.2292	353.185	361.273	390.93	368.463	19.8731
150		1909.51	1894.63	2115.06	1973.07	123.197	3685.13	3961.01	4055.68	3900.61	192.515	1997.41	2032.57	2366.6	2132.19	203.761	1052.12	964.22	904.717	973.686	74.157	377.304	384.065	384.065	381.811	3.90347	515.242	534.175	519.299	522.905	9.96839	396.236	378.656	365.132	380.008	15.596	783.006	846.566	897.955	842.509	57.5818	388.122	351.609	394.884	378.205	23.2796
152		1943.23	1940.53	2297.28	2060.35	205.197	3839.16	4160.78	4193.22	4064.39	195.723	2112.15	2077.01	2345.93	2178.36	146.176	1044.59	936.481	995.94	992.336	54.1435	385.133	425.673	451.348	420.718	33.3844	485.132	597.294	501.348	527.925	60.6203	414.862	394.592	371.619	393.691	21.6356	863.508	864.859	943.237	890.535	45.6466	340.538	398.646	359.457	366.214	29.6374
154		2027.08	2021.67	2420.6	2156.45	228.775	4055.52	4183.98	4348.96	4196.16	147.102	2165.02	2139.32	2317.82	2207.39	96.5002	1046.67	1041.26	1076.42	1054.79	18.9324	397.573	390.812	362.414	383.6	18.6562	519.279	588.246	595.008	567.511	41.9067	355.652	374.584	392.164	374.133	18.2602	889.807	914.148	988.524	930.826	51.4285	358.357	354.3	396.221	369.626	23.1211
156		1985.15	2162.54	2517.32	2221.67	270.968	3906.65	4281.74	4377.89	4188.76	248.998	2367.01	2288.47	2482.11	2379.2	97.3936	1056.22	1134.76	1080.59	1090.52	40.2006	371.03	414.362	366.968	384.12	26.269	566.024	576.857	548.421	563.767	14.3517	357.489	392.696	349.364	366.516	23.0333	839.557	1030.49	1014.24	961.428	105.856	406.237	371.03	353.427	376.898	26.8896
158		2096.07	2242.03	2570.43	2302.84	242.954	4365.13	4502.97	4413.78	4427.29	69.9097	2394.74	2454.2	2547.45	2465.46	76.9764	1154.12	1129.8	1224.4	1169.44	49.1246	368.941	347.318	393.267	369.842	22.9877	562.196	598.685	604.09	588.324	22.788	385.158	374.347	360.833	373.446	12.1875	921.677	1014.93	1054.12	996.907	68.0343	379.753	347.318	393.267	373.446	23.6149
160		2259.49	2416.53	2782.05	2486.02	268.124	4231.97	4397.13	4486.48	4371.86	129.125	2549.2	2518.06	2898.48	2655.24	211.219	1269.86	1256.32	1104.7	1210.29	91.699	358.756	375.001	387.186	373.648	14.2632	540.164	597.024	567.24	568.143	28.4407	380.417	395.308	357.402	377.709	19.0975	1003.16	1137.19	1187.28	1109.21	95.1938	372.294	380.417	373.648	375.453	4.35193
162		2283.49	2512.51	2866.22	2554.07	293.579	4301.36	4543.94	4375.89	4407.06	124.257	2660.23	2512.51	2727.99	2633.58	110.182	1272.52	1352.47	1283.36	1302.78	43.3731	395.714	387.583	350.993	378.097	23.8219	626.095	628.806	634.227	629.709	4.14058	425.528	411.976	384.873	407.459	20.7005	1189.85	1143.78	1162.75	1165.46	23.1572	342.862	357.769	380.807	360.479	19.1171
164		2277.14	2658.02	2988.92	2641.36	356.18	4272.01	4502.96	4542.13	4439.03	145.968	2780.92	2816.04	2861.96	2819.64	40.6383	1300.64	1315.5	1297.94	1304.7	9.45436	366.017	401.134	382.225	383.125	17.5758	587.519	636.141	607.778	610.479	24.4233	345.758	414.64	332.252	364.217	44.187	1161.53	1226.36	1229.06	1205.65	38.2332	344.408	351.161	382.225	359.265	20.1689
166		2386.98	2769.7	3079.4	2745.36	346.855	4333.07	4626.54	4611.67	4523.76	165.307	2937.4	2825.15	2990.15	2917.57	84.2659	1380.8	1369.98	1349.69	1366.82	15.7908	362.442	393.547	362.442	372.81	17.9585	566.654	685.664	657.264	636.527	62.1559	355.68	369.204	384.08	369.655	14.2054	1246.91	1280.72	1278.01	1268.55	18.7881	375.966	354.328	370.556	366.95	11.2607
168		2490.36	2903.84	3186.25	2860.15	349.999	4259.15	4759.11	4559.12	4525.79	251.643	3024.1	3128.15	3118.69	3090.31	57.5351	1394.49	1374.22	1403.95	1390.89	15.1876	390.512	383.755	387.809	387.359	3.40094	614.819	709.407	656.708	660.311	47.3968	360.784	359.433	379.702	366.64	11.3325	1280.99	1303.96	1366.12	1317.02	44.0419	349.974	333.759	359.433	347.722	12.9843
170		2527.89	3032.11	3440.62	3000.21	457.203	4486.83	4724.11	4676.92	4629.29	125.61	3272.09	3210.08	3207.38	3229.85	36.6089	1491.12	1452.02	1515.38	1486.17	31.9709	396.372	399.069	366.712	387.384	17.9535	609.389	671.406	703.763	661.519	47.9575	392.328	378.846	374.801	381.992	9.17716	1311.8	1341.46	1465.5	1372.92	81.5338	343.792	351.882	342.444	346.039	5.10459
172		2549.2	3234.84	3455.28	3079.77	472.526	4401.93	4725.14	4595.32	4574.13	162.645	3245.66	3372.78	3432.29	3350.24	95.3327	1625.54	1509.23	1555.21	1563.33	58.5746	347.556	397.594	362.432	369.194	25.6952	651.837	704.579	728.922	695.113	39.4047	375.956	362.432	357.023	365.137	9.75205	1306.38	1395.63	1490.3	1397.44	91.9738	347.556	340.795	352.966	347.106	6.09798
174		2658.1	3336.51	3662.84	3219.15	512.549	4471.24	4964.14	4491.56	4642.31	278.893	3450.25	3446.19	3489.52	3461.99	23.9309	1643.88	1670.96	1545.03	1619.96	66.2868	398.106	396.752	377.794	390.884	11.3565	697.362	721.736	739.34	719.479	21.0798	366.962	362.899	383.211	371.024	10.748	1393.37	1569.4	1660.13	1540.97	135.633	341.234	375.086	354.775	357.032	17.0385
176		2702.56	3423.6	3781.41	3302.52	549.524	4421.13	4886.02	4720.67	4675.94	235.647	3648.59	3640.46	3466.97	3585.34	102.589	1722.64	1780.92	1649.45	1717.67	65.8752	378.141	417.446	364.588	386.725	27.4546	741.374	711.556	795.587	749.506	42.6016	360.522	425.578	443.198	409.766	43.547	1459.71	1557.29	1610.15	1542.38	76.3216	345.613	405.248	391.695	380.852	31.2612
178		2694.71	3560.05	3814.24	3356.33	586.908	4410.51	4862.11	4712.02	4661.55	229.991	3677.68	3707.42	3592.5	3659.2	59.6502	1806.39	1784.76	1842.89	1811.35	29.3849	385.345	378.585	367.768	377.233	8.86619	677.396	854.519	801.788	777.901	90.9455	374.528	375.88	344.782	365.063	17.5772	1558.96	1669.83	1677.94	1635.58	66.4773	359.655	351.543	392.105	367.768	21.4635
180		2889.04	3697.87	3939.97	3508.96	550.343	4577.02	5061.24	4525.63	4721.3	295.516	3766.85	3815.54	3942.68	3841.69	90.7853	1930.09	1936.85	1900.33	1922.42	19.4285	359.778	399.002	367.893	375.558	20.7049	768.248	885.919	829.112	827.76	58.8472	370.598	350.31	385.476	368.795	17.6522	1624.41	1816.47	1721.8	1720.89	96.0342	393.592	315.144	351.663	353.466	39.2551
182		3113.68	3839.39	4161.03	3704.7	536.51	4493.48	5046.21	4594.84	4711.51	294.258	3940.75	3905.61	3904.26	3916.87	20.6877	1960.91	1956.86	1902.8	1940.19	32.4435	364.884	358.127	332.45	351.82	17.112	840.585	895.993	833.828	856.802	34.1081	368.938	333.801	395.967	366.235	31.171	1650.09	1801.45	1859.56	1770.36	108.139	337.856	364.884	354.073	352.271	13.6038
184		3151.49	4089.63	4387.45	3876.19	645.031	4329.24	4958.72	4590.51	4626.16	316.253	4085.57	4203.34	4088.27	4125.73	67.2293	2000.82	2026.54	2013	2013.45	12.8664	356.032	416.95	383.106	385.363	30.5216	842.022	892.11	955.735	896.622	56.9906	362.8	423.718	372.276	386.265	32.7798	1799.11	1781.51	1838.37	1806.33	29.1079	330.311	370.923	379.045	360.093	26.1097
186		3290.24	4016.75	4517.32	3941.44	616.995	4277.86	4989.48	4503.79	4590.38	363.627	4129.04	4161.51	4344.15	4211.57	115.963	2105.11	2022.58	2090.22	2072.64	43.9843	347.694	396.399	431.574	391.889	42.1215	836.09	918.616	1003.85	919.518	83.8831	363.929	382.87	397.751	381.517	16.9516	1791.23	1949.52	1885.94	1875.56	79.6526	373.399	339.577	355.812	356.263	16.9155
188		3533.71	4364.38	4701.24	4199.78	600.918	4459.08	4912.29	4495.6	4622.32	251.781	4242.62	4294.03	4323.79	4286.81	41.0642	2165.95	2084.78	2149.72	2133.48	42.9526	338.219	361.218	405.863	368.433	34.3944	813.078	1020.07	972.717	935.288	108.452	370.688	350.395	357.159	359.414	10.3327	1829.09	1937.32	2086.13	1950.85	129.056	344.983	377.452	349.042	357.159	17.6911
190		3638.63	4507.03	5002.1	4382.59	690.201	4346.07	4950.7	4469.16	4588.64	319.536	4488.09	4593.6	4467.8	4516.5	67.538	2169.65	2175.06	2202.11	2182.28	17.3928	381.447	367.921	432.848	394.072	34.2552	917.097	1042.89	1002.31	987.435	64.2044	354.394	373.332	353.042	360.256	11.3443	1941.05	2051.97	2097.96	2030.33	80.6618	339.515	374.684	339.515	351.238	20.3048
192		3968.18	4658	5017.14	4547.77	533.098	4380.17	5122.85	4443.87	4648.96	411.632	4457.42	4641.73	4549.58	4549.58	92.157	2280.89	2358.14	2310.7	2316.58	38.9579	334.747	333.392	333.392	333.844	0.78231	989.333	1036.77	1065.23	1030.44	38.3403	365.918	375.405	379.47	373.598	6.95442	1891.93	2165.69	2213.12	2090.25	173.378	379.47	341.523	351.01	357.334	19.7482
194		4072.15	5096.27	5585.36	4917.93	772.208	4288.32	4901.72	4489.64	4559.89	312.672	4568	4701.76	4736.88	4668.88	89.1127	2356.28	2336.02	2327.91	2340.07	14.6143	398.568	387.76	336.419	374.249	33.2044	995.745	1102.48	1059.25	1052.49	53.6877	387.76	385.058	324.259	365.692	35.9077	2038.78	2199.56	2288.73	2175.69	126.673	374.249	355.334	322.908	350.83	25.9651
196		4417.45	5294.18	5667.6	5126.41	641.737	4228.03	5000.58	4574.4	4601	386.96	4582.51	4619.04	4761.11	4654.22	94.3497	2410.99	2373.11	2401.52	2395.21	19.7149	372.067	326.066	343.655	347.263	23.2117	979.551	1133.79	1171.67	1095	101.764	369.361	355.831	307.124	344.105	32.7335	2259.46	2287.88	2428.58	2325.31	90.5612	373.42	358.537	399.127	377.028	20.5341
198		4751.38	5577.17	6120.92	5483.16	689.596	4344.58	5060.54	4492.38	4632.5	377.988	4782.56	4840.87	4908.67	4844.04	63.1125	2495.01	2452.98	2404.16	2450.72	45.4676	364.76	397.304	321.369	361.144	38.0964	1126.83	1220.39	1220.39	1189.2	54.0186	406.796	367.472	364.76	379.676	23.5257	2145.17	2340.43	2333.65	2273.08	110.829	330.861	349.844	340.353	340.353	9.4915
200		5027.92	5735.57	6543.34	5768.94	758.258	4339.22	4998.16	4542.18	4626.52	337.466	4785.73	5071.22	4948.09	4935.02	143.195	2386.78	2497.72	2467.96	2450.82	57.4257	363.97	391.031	391.031	382.011	15.6237	1152.8	1216.39	1309.75	1226.31	78.946	358.558	377.5	415.386	383.815	28.9355	2411.13	2439.54	2350.24	2400.31	45.6239	374.794	397.796	396.443	389.678	12.9074
202		5569.03	6266.01	6873.66	6236.24	652.824	4451.17	5138.67	4612.22	4734.02	359.571	5004.69	4999.27	4899.13	4967.7	59.4445	2614.67	2582.19	2509.11	2568.66	54.0662	346.458	368.111	423.599	379.389	39.788	1142.23	1366.88	1276.21	1261.77	113.022	350.518	372.171	388.411	370.367	19.0108	2330.47	2448.21	2461.74	2413.47	72.2022	332.924	354.578	365.404	350.969	16.5381
204		5978.72	6705.06	7313.5	6665.76	668.256	4493.53	5185.99	4639.88	4773.13	364.954	4794.36	5028.8	5054.54	4959.23	143.362	2558.44	2544.89	2519.14	2540.82	19.9619	352.327	356.393	333.356	347.359	12.2959	1203.33	1393.05	1513.65	1370.01	156.437	372.654	341.487	376.719	363.62	19.2752	2366.01	2618.06	2531.34	2505.14	128.051	388.915	355.038	398.401	380.785	22.7961
206		6810.39	7274.98	7903.47	7329.61	548.581	4445.44	5205.32	4590.38	4747.05	403.435	4996.72	5153.85	5053.61	5068.06	79.5506	2711.7	2603.34	2570.83	2628.62	73.7591	367.068	413.12	339.978	373.389	36.9784	1290.83	1476.4	1535.99	1434.41	127.861	372.486	375.194	361.65	369.777	7.16696	2501.75	2603.34	2727.95	2611.01	113.295	352.168	315.597	361.65	343.138	24.3181
208		7488.08	7784.89	8881.34	8051.44	733.877	4332.92	5205.74	4625.67	4721.44	444.222	5026.84	5112.22	5240.98	5126.68	107.799	2772.96	2646.92	2562.89	2660.92	105.734	367.289	387.618	349.67	368.192	18.9901	1433.92	1545.05	1493.55	1490.84	55.6176	371.355	359.157	338.827	356.446	16.4325	2604.9	2630.65	2683.51	2639.69	40.0753	374.065	337.472	363.223	358.253	18.7959
210		8115.67	8634.9	9609.81	8786.79	758.562	4372.89	5243.68	4717.69	4778.09	438.526	4977.3	5219.34	5092.24	5096.29	121.069	2803.03	2652.94	2617.78	2691.25	98.3865	362.379	354.266	379.957	365.534	13.1329	1403.54	1613.13	1544.17	1520.28	106.815	400.24	377.253	333.984	370.492	33.6414	2713.79	2761.11	2721.9	2732.27	25.3089	362.379	371.844	358.323	364.182	6.93848
212		8981.19	9139.35	10001.8	9374.11	549.304	4478.43	5178.65	4697.42	4784.83	358.201	5132.69	5301.66	5120.52	5184.96	101.251	2880.63	2707.61	2654.89	2747.71	118.096	370.386	314.964	382.552	355.967	36.0272	1481.55	1607.26	1592.39	1560.4	68.6928	378.497	364.979	358.22	367.232	10.3245	2738.7	2726.53	2836.02	2767.08	60.0129	317.667	325.778	316.315	319.92	5.11802
214		9756.08	9591.23	10937.1	10094.8	734.082	4392.94	5244.23	4738.86	4792.01	428.128	5128.02	5322.61	5244.23	5231.62	97.9016	2875.48	2832.24	2679.55	2795.75	102.936	382.406	356.732	358.083	365.74	14.4487	1617.46	1685.02	1725.56	1676.01	54.6106	337.815	391.865	351.327	360.336	28.1286	2653.87	2784.94	2824.13	2754.31	89.1662	325.653	325.653	379.704	343.67	31.2064
216		11087.3	10748.7	11995	11277	644.473	4336.58	5284.91	4791.78	4804.43	474.292	5032.93	5280.85	5404.13	5239.3	189.057	3021.11	2908.67	2667.52	2865.77	180.658	371.204	373.914	342.754	362.624	17.2612	1673.13	1769.32	1874.99	1772.48	100.967	363.075	348.173	340.045	350.431	11.6799	3021.11	3015.69	2826.03	2954.28	111.101	361.721	392.88	375.268	376.623	15.6236
218		12122	11598.2	12850.3	12190.2	628.843	4495.51	5372.68	4866.41	4911.53	440.323	5149.32	5166.92	5410.58	5242.28	146.022	2833.21	2812.91	2674.83	2773.65	86.1787	411.513	369.549	376.318	385.793	22.5296	1647.4	1835.56	1866.7	1783.22	118.647	389.854	407.452	337.062	378.123	36.632	2945.57	2987.53	2934.74	2955.94	27.8845	376.318	388.501	357.366	374.062	15.6897
220		13301.5	12522.1	13732.6	13185.4	613.528	4513.82	5628.04	4878.44	5006.77	568.086	5182.08	5340.67	5432.85	5318.53	126.842	2834.35	2780.13	2716.42	2776.97	59.0281	380.896	380.896	330.742	364.178	28.9564	1741.82	1833.99	1889.57	1821.79	74.6262	367.341	336.164	338.875	347.46	17.2707	2990.23	2892.64	2971.26	2951.38	51.7465	347.008	344.297	351.075	347.46	3.41153
222		15082.9	13742.4	14936.5	14587.3	735.327	4517.55	5722.5	5143.74	5127.93	602.631	5184.4	5408.05	5584.25	5392.23	200.39	2857.18	2957.48	2624.05	2812.91	171.067	352.404	375.446	342.916	356.922	16.729	1808.1	1928.73	2041.23	1926.02	116.588	357.826	383.578	372.735	371.38	12.9294	3078.11	3059.14	2956.13	3031.13	65.6401	374.09	378.157	374.09	375.446	2.34808
224		16022.1	14783.2	15802.5	15535.9	661.032	4513.45	5765.83	4964.79	5081.36	634.275	5231.81	5298.22	5557.1	5362.37	171.875	2926.29	2888.34	2638.94	2817.86	156.1	417.46	375.443	341.558	378.154	38.0235	1824.36	2111.7	2122.54	2019.53	169.115	383.575	337.492	341.558	354.208	25.5134	3145.86	3022.52	2850.39	3006.25	148.407	341.558	342.914	342.914	342.462	0.782887
226		17659.5	15514.6	17054.9	16743	1105.95	4592.7	5735.47	5113.37	5147.18	572.133	5061.98	5164.76	5542.08	5256.27	252.792	2845.42	2800.79	2538.43	2728.21	165.867	375.963	365.144	370.554	370.554	5.4095	1935.26	2188.16	2189.51	2104.31	146.402	339.449	393.544	331.335	354.776	33.8183	3184.87	3017.17	2803.5	3001.85	191.148	421.944	361.087	329.982	371.004	46.7762
228		18768.6	16725.6	17992.8	17829	1031.29	4746.63	5965.11	4772.36	5161.37	696.18	5059.38	5350.46	5652.37	5354.07	296.512	2765.94	2767.29	2539.84	2691.02	130.929	341.173	375.019	366.896	361.029	17.6692	1880.51	2140.45	2097.13	2039.37	139.266	353.358	375.019	356.065	361.481	11.8024	3193.76	2997.45	2786.24	2992.48	203.801	326.28	299.203	323.573	316.352	14.913
230		20570.2	17815.9	18827.7	19071.3	1393.22	4865.64	5892.26	5260.07	5339.32	517.878	5161.46	5239.81	5720.7	5373.99	302.803	2771.87	2640.84	2494.95	2635.89	138.525	370.123	359.317	355.264	361.568	7.681	1992.45	2262.61	2142.39	2132.49	135.354	360.668	432.261	360.668	384.532	41.3342	3186.57	2800.24	2577.36	2854.72	308.242	399.841	353.914	414.7	389.485	31.6886
232		21600.4	18764.7	19801.1	20055.4	1434.85	4961.46	6174.05	5376.04	5503.85	616.315	5061.72	5148.43	5720.17	5310.11	357.766	2734.09	2656.86	2369.63	2586.86	192.046	375.293	361.745	348.196	361.745	13.5485	2095.95	2366.92	2116.27	2193.05	150.92	380.713	350.906	338.712	356.777	21.6072	3060.6	2736.8	2601.31	2799.57	235.994	348.196	376.648	354.97	359.938	14.8624
234		22779.8	19505.3	20908.3	21064.5	1642.87	4936.24	6225.49	5674.31	5612.01	646.876	4901.03	5213.86	5792.13	5302.34	452.089	2605.58	2545.99	2430.88	2527.48	88.808	391.378	384.607	356.168	377.384	18.6832	2192.53	2334.73	2034.08	2187.11	150.395	353.459	322.311	360.23	345.333	20.2233	3017.27	2605.58	2462.03	2694.96	288.211	380.544	354.813	391.378	375.578	18.7815
236		24123.6	20802.9	21726.3	22217.6	1714	5120.05	6188.53	5619.04	5642.54	534.63	5042.76	5236.66	5959.38	5412.93	483.065	2650.87	2641.38	2370.19	2554.15	159.382	356.614	347.122	391.868	365.201	23.5766	2177.65	2219.68	1856.29	2084.54	198.785	352.546	413.563	414.919	393.676	35.6261	2825.79	2496.3	2564.09	2628.73	173.997	371.529	351.19	356.614	359.778	10.5321
238		25051.6	21919.5	22120.2	23030.4	1753.28	5110.39	6451.38	5475.13	5678.97	693.342	4704.98	5106.32	5666.31	5159.21	482.844	2683.33	2626.38	2319.95	2543.22	195.444	443.38	337.619	423.041	401.347	56.1189	2204.7	2363.34	1709.79	2092.61	340.885	340.331	356.602	334.908	343.947	11.29	2603.33	2393.17	2406.72	2467.74	117.62	333.552	360.67	325.416	339.879	18.4591
240		25721.2	22430.3	23190.7	23780.7	1722.97	5173.19	6427.59	5772.65	5791.15	627.402	4688.76	5046	5703.64	5146.13	514.798	2506.08	2553.45	2366.71	2475.41	97.0743	370.77	374.83	345.06	363.553	16.1438	2341	2198.91	1671.17	2070.36	352.93	335.588	358.592	358.592	350.924	13.2814	2410.01	2437.07	2579.16	2475.41	90.8577	320.703	351.826	339.647	337.392	15.6836

## Sheet: Figure 7 A-D
		E. coli ATCC25922, antibiotic sensitive								E. coli RKI 66/09 AmpC (CMY-2), antibiotic resistant								sterile			Figure 7A								Figure 7B
		without AB		Imipenem		Ampicillin		Polymyxin B		without AB		Imipenem		Ampicillin		Polymyxin B
		RLU	RLU	RLU	RLU	RLU	RLU	RLU	RLU	RLU	RLU	RLU	RLU	RLU	RLU	RLU	RLU	RLU	RLU
Time (h)		avg.	stdev.	avg.	stdev.	avg.	stdev.	avg.	stdev.	avg.	stdev.	avg.	stdev.	avg.	stdev.	avg.	stdev.	avg.	stdev.
0		337.588	35.1376	348.334	28.3134	334.454	10.7455	356.393	28.7246	336.693	34.0159	324.157	20.1178	360.87	20.2076	364.004	9.30573	337.588	11.5804
0.0333333		351.639	13.7049	346.297	13.1742	381.906	16.7315	364.102	18.1302	370.778	13.174	339.176	18.8375	352.083	17.3766	352.083	11.6668	338.73	30.0475
0.0666667		374.645	16.7651	350.56	26.322	383.119	27.4322	368.4	32.3993	350.115	28.6142	360.819	36.7489	353.237	34.4004	383.119	24.0964	344.762	43.2602
0.1		394.935	16.2871	415.98	7.87097	388.666	10.0824	385.979	35.3457	364.934	24.3777	367.174	21.7159	382.845	12.8144	388.219	22.1949	348.367	10.1717
0.133333		413.455	17.5574	382.064	28.187	392.827	30.0518	378.477	14.8189	345.293	12.2069	394.172	21.3559	363.679	9.73227	374.889	6.35735	373.993	14.9803
0.166667		409.656	30.5275	386.773	27.7937	428.052	29.1513	392.605	5.09587	390.811	11.4486	418.63	7.49466	412.797	19.4756	371.068	34.3796	380.042	25.7637
0.2		414.27	17.9383	409.316	18.5717	401.211	10.7223	418.773	4.87055	384.55	29.6685	370.591	6.93224	390.404	14.1034	384.551	29.1092	377.346	11.489
0.233333		395.212	25.5411	407.758	24.2089	427.026	13.4654	413.135	34.1747	367.43	25.729	401.933	32.0092	373.256	12.7055	401.037	25.4464	397.004	37.0179
0.266667		401.618	2.80248	421.363	30.4315	391.746	14.0547	417.773	40.7065	383.668	21.1573	384.117	14.8289	431.235	20.9562	381.425	25.8715	388.605	24.2442
0.3		379.362	38.7299	399.613	15.2143	437.414	17.5506	416.263	23.004	405.912	13.3194	415.363	33.9484	425.263	23.7314	411.313	8.24918	378.462	20.3105
0.333333		386.726	29.9852	388.52	5.43926	410.504	8.18682	400.633	34.533	411.849	18.5029	410.504	32.6365	414.092	14.8254	420.822	22.8937	404.223	17.5142
0.366667		417.774	34.5408	393.991	4.11308	407.453	4.32772	416.428	32.9848	407.902	18.1116	404.761	16.1732	411.941	23.3558	388.606	18.3267	385.465	31.4374
0.4		401.94	12.139	419.025	18.4119	415.877	23.837	413.18	14.9185	429.365	41.0514	421.722	27.0209	404.637	16.8465	416.776	19.9602	375.863	25.7453
0.433333		417.043	32.7552	390.5	8.24656	383.302	40.6471	405.347	37.7503	394.999	34.1793	384.652	26.993	389.15	31.0811	373.855	14.0256	382.402	24.7518		open symbols: antibiotic sensitive E. coli, Imipenem added after 1 h								open symbols: antibiotic resistant E. coli, Imipenem added after 1 h
0.466667		414.581	31.1819	416.829	48.2429	402.89	5.45138	402.89	24.7393	407.386	13.6903	396.595	15.557	420.426	36.8525	415.93	40.611	372.313	34.4188		closed symbols: antibiotic sensitive E. coli, Ampicillin added after 1 h								closed symbols: antibiotic resistant E. coli, Ampicillin added after 1 h
0.5		424.504	3.40954	420.891	28.622	414.117	16.3891	429.02	9.22178	424.504	11.5221	410.956	14.9849	421.343	26.3753	413.665	27.2424	391.989	18.3941
0.533333		410.183	40.1234	384.518	20.9403	403.88	15.0416	410.633	17.2459	403.879	13.3037	407.932	17.8688	414.686	20.4411	417.837	12.182	399.827	22.4808
0.566667		396.353	35.1261	410.75	19.3871	423.796	20.9526	417.048	26.8922	433.244	17.5454	445.841	9.57564	400.402	8.67721	387.355	27.8893	390.505	43.4491
0.6		422.925	6.21402	383.458	45.0077	412.162	30.9845	388.84	14.9824	443.556	21.7506	393.325	27.2216	396.913	12.835	389.737	23.5106	375.386	19.5443		Figure 7C								Figure 7D
0.633333		427.509	27.8677	398.289	20.0179	416.27	9.94099	402.785	19.6513	412.674	12.8646	404.583	24.7205	401.436	26.1968	405.481	14.8551	396.491	21.0231
0.666667		417.373	12.5235	404.345	12.8576	386.823	37.2301	411.084	29.3752	417.823	23.8451	400.301	25.6794	421.866	4.0435	408.838	14.0283	394.011	31.2429
0.7		397.269	43.7823	399.064	30.6003	426.895	16.3832	428.242	23.364	406.695	26.9001	402.206	15.9528	427.793	35.7906	403.553	21.603	406.695	10.1676
0.733333		398.246	2.06009	386.56	18.9426	413.08	15.6291	403.64	28.9317	415.776	17.9571	415.327	27.8646	423.867	17.181	393.751	24.9738	404.539	34.0339
0.766667		403.232	22.2826	389.296	24.2869	393.342	17.1827	395.589	40.6897	420.314	23.5655	427.057	40.6897	414.02	17.6864	406.378	22.7404	396.488	8.42186
0.8		393.986	17.8492	399.383	17.6439	402.531	10.8226	402.981	19.0974	369.699	2.33711	379.594	13.1048	406.579	17.1375	403.431	11.7624	412.426	13.6488
0.833333		387.993	10.1348	398.796	12.5463	389.343	19.1124	384.393	12.1028	401.947	20.6267	392.945	10.7174	384.393	7.67851	425.802	13.8584	404.197	33.0853
0.866667		396.107	11.4459	388.929	49.4657	388.929	35.834	404.181	18.3704	403.284	11.2062	407.77	22.878	394.761	10.4529	394.761	24.1243	409.116	38.8183
0.9		384.626	10.4705	377.437	30.112	393.164	16.3065	428.212	10.9788	401.701	17.6274	385.076	40.4469	383.728	28.606	416.08	13.8348	378.336	20.591
0.933333		396.636	19.5968	394.387	27.9868	403.381	11.7615	401.133	21.6417	381.346	53.6992	405.63	16.9761	400.683	18.7421	391.689	18.2172	390.79	16.8685
0.966667		384.226	5.45497	367.579	13.6537	389.175	2.80969	428.318	30.7	393.225	6.23423	399.973	15.1711	420.219	24.973	402.673	25.5147	377.027	6.65824
1		382.166	14.9009	409.559	11.9745	383.962	13.6726	399.68	16.1857	374.98	35.1659	383.513	27.9478	392.045	27.2461	396.536	8.76564	378.124	17.5313
1.03333		398.451	39.1125	404.29	54.6912	382.728	29.8009	376.439	5.61065	415.071	29.1848	395.755	8.12284	384.076	15.1874	367.006	27.662	402.044	19.4982
1.06667		328.424	14.5592	306.888	27.3208	320.797	25.7622	404.249	17.3071	322.591	8.2242	312.721	31.9185	329.321	16.6128	589.099	66.0546	311.375	37.1148
1.1		274.33	7.63398	304.761	4.65056	321.319	4.71494	541.499	12.9009	318.187	25.8943	315.501	15.8286	316.396	30.0303	932.184	36.6772	306.103	27.9045
1.13333		304.85	7.47751	305.745	12.9044	322.756	38.2056	628.949	23.7342	335.29	28.8761	324.546	20.3814	330.366	46.1902	960.658	38.5114	333.5	53.0482
1.16667		337.284	15.4972	353.409	6.7185	369.982	13.7258	675.463	35.7131	352.513	37.7528	369.982	20.2159	361.471	9.30977	897.631	37.118	329.221	25.743
1.2		363.166	24.2083	328.557	12.8154	392.83	18.4063	642.282	25.2378	360.919	12.0854	385.639	30.5401	383.392	28.5823	843.192	15.1558	346.086	29.087		open symbols: antibiotic sensitive E. coli without antibiotic								open symbols: antibiotic resistant E. coli without antibiotic
1.23333		378.377	7.12501	343.816	45.8879	356.833	15.294	606.391	10.8	369.849	15.7801	372.991	48.9411	382.866	8.11629	740.147	23.1798	337.084	4.72899		closed symbols: antibiotic sensitive E. coli, Polymymix B added after 1 h								closed symbols: antibiotic resistant E. coli, Polymymix B added after 1 h
1.26667		370.442	42.7892	363.707	21.6789	378.075	28.2992	611.566	36.6686	365.952	8.96877	361.013	21.6789	404.568	25.4994	667.245	14.404	368.646	16.0712
1.3		371.396	0.777691	381.725	14.4061	377.234	16.167	555.522	10.4648	364.21	26.3435	379.03	4.11624	436.065	20.8863	609.413	32.8449	376.336	22.9166
1.33333		383.971	14.8138	363.265	10.1953	397.025	7.1458	510.011	23.0104	393.874	35.6608	361.014	36.7686	384.872	18.5655	608.142	29.1619	343.908	5.11251
1.36667		362.59	30.3685	382.834	28.956	379.235	38.6227	509.246	15.9875	376.086	27.5703	401.728	23.4666	375.636	27.735	565.029	50.5391	361.241	51.662
1.4		374.335	2.80609	387.816	22.5721	395.006	19.0179	488.028	13.0011	363.549	21.7936	397.253	8.97658	404.893	54.1335	518.137	12.2326	355.011	16.8565
1.43333		377.892	33.0862	393.638	31.6607	404.435	22.2719	448.972	36.6472	383.291	5.88302	414.782	26.2162	400.836	5.88279	484.062	8.98611	367.096	35.4771
1.46667		369.536	14.8742	367.286	22.4738	383.94	16.3343	458.208	16.1098	406.895	37.7683	411.846	26.357	376.738	29.7984	470.36	33.7402	358.284	21.8707
1.5		397.703	32.5135	429.195	22.0949	402.202	35.4011	451.689	11.6362	392.754	19.0395	421.547	25.0449	416.148	20.3049	471.935	10.13	368.46	34.6995
1.53333		373.285	3.3959	406.117	22.2111	441.196	53.5453	448.842	32.8374	404.317	6.37608	464.583	42.8858	388.127	11.4746	462.334	23.7685	373.285	13.5145
1.56667		385.162	21.0135	379.762	20.6195	471.103	2.33827	431.957	17.2337	392.811	11.5334	480.552	24.6326	387.411	7.51594	449.955	2.06216	386.511	18.426
1.6		396.152	26.0594	370.942	34.7567	474.932	12.8359	414.609	15.3389	400.654	10.8321	519.5	43.9973	407.857	23.7399	465.929	24.5706	361.939	27.3126
1.63333		384.417	39.5171	420.878	19.161	486.598	26.474	425.379	30.407	408.274	22.4888	566.272	15.1783	426.279	8.99162	437.983	16.8848	370.463	44.1798
1.66667		394.422	15.3946	430.114	34.83	538.998	29.8601	420.626	11.2857	417.012	30.5592	577.852	67.1484	449.541	18.3022	422.885	10.843	351.049	26.6987
1.7		371.919	11.0015	440.36	26.982	571.837	33.6435	425.501	18.273	399.836	15.2224	577.241	109.883	418.747	32.5033	419.197	11.3284	384.977	20.7948
1.73333		387.165	17.9853	461.897	32.4421	625.766	36.5987	426.782	38.1048	430.383	29.9065	634.32	26.3389	440.738	12.5488	427.232	24.5092	383.113	37.8482
1.76667		398.352	11.6291	459.949	22.6907	655.528	14.0822	406.445	39.8381	400.601	46.1568	661.822	43.0005	439.716	17.8433	395.655	20.2922	396.105	21.0839
1.8		379.108	22.7235	504.426	34.6635	741.989	76.5759	391.279	53.9302	434.104	22.75	772.191	73.9356	461.151	11.7897	436.358	19.7058	366.937	30.8483
1.83333		384.249	17.589	524.058	31.5087	800.519	19.1502	395.524	6.80995	435.212	18.3696	758.576	71.7128	444.683	23.054	464.076	7.03039	381.994	48.2233
1.86667		411.65	25.644	567.312	58.0412	898.431	25.513	392.305	29.3951	448.541	25.0812	849.393	32.6812	464.287	5.399	414.349	29.1978	390.505	6.08597
1.9		384.734	6.64344	596.628	66.6903	991.238	25.2319	378	32.1354	445.339	33.7059	874.517	73.4257	472.275	26.265	404.486	13.7567	362.736	27.0815
1.93333		418.978	2.703	623.961	36.4998	1136.65	23.7579	405.012	8.14643	468.084	17.0067	903.28	85.333	496.466	13.538	412.22	26.381	357.257	30.1105
1.96667		397.366	9.46136	675.342	101.11	1280.4	67.2315	409.08	37.1705	478.461	11.7827	942.055	84.4063	481.164	46.7619	409.53	42.3328	382.048	25.0076
2		410.121	9.98824	744.36	80.5794	1434.07	16.3356	397.022	3.58499	461.16	15.4103	1002.72	83.3863	486.454	24.0876	409.218	21.0358	378.504	15.2299
2.03333		432.373	19.9041	807.547	113.79	1571.86	19.6888	407.602	11.005	508.939	24.1831	1106.6	120.935	528.756	31.5527	403.098	16.3449	371.12	53.2356
2.06667		421.714	2.34116	864.602	124.391	1713.44	44.8765	391.527	38.3336	510.472	13.5387	1107.9	118.316	545.163	28.8739	405.494	12.3882	380.714	24.9352
2.1		432.397	6.91948	935.811	112.017	1818.58	14.4183	395.09	30.4817	523.191	18.7328	1167.29	122.68	565.442	13.8394	386.551	27.1477	360.93	3.39392
2.13333		435.354	14.6241	1043.32	132.142	1992.44	62.9288	396.596	14.4565	547.121	2.81441	1285.78	79.6665	578.218	18.4057	404.257	34.0162	382.625	20.2805
2.16667		464.694	21.8032	1123.57	84.0877	2193.86	42.6776	422.243	30.1831	579.399	37.6023	1299.25	117.148	586.625	10.2285	381.148	21.6063	354.052	11.2805
2.2		468.761	11.4669	1226.96	28.3144	2379.31	53.4298	405.84	9.438	597.3	37.8246	1328.08	130.786	612.131	16.4026	374.829	18.536	377.975	29.303
2.23333		460.284	42.6894	1231.63	88.6897	2626.91	71.6841	402.579	23.6322	587.865	17.4425	1412.86	173.316	644.668	29.9482	390.407	45.0452	375.079	14.8356
2.26667		441.461	56.3788	1367.58	71.4753	2763.97	96.9899	400.51	26.5357	639.016	35.7781	1502.14	75.4612	676.367	31.4007	383.409	30.0665	365.409	23.5902
2.3		460.765	25.553	1476.34	85.4744	2935.58	80.1154	389.671	38.1888	696.998	58.6285	1529.88	168.345	708.697	19.9765	382.021	11.5339	356.823	12.0993
2.33333		460.457	43.21	1508.3	103.606	3202.5	115.468	400.593	26.4035	693.162	21.6612	1653.69	80.3445	757.076	26.1952	395.192	34.3293	376.288	39.0735
2.36667		488.433	14.1989	1586.51	110.624	3304.13	111.733	390.656	7.02404	731.298	47.5427	1717.63	174.582	780.412	27.845	392.459	33.83	369.93	17.1163
2.4		479.761	62.8672	1713.63	131.611	3468.24	160.874	397.323	20.9802	784.285	51.0215	1762.28	91.7783	838.343	15.8372	389.215	14.618	361.285	15.837
2.43333		502.776	50.776	1813.07	161.204	3650.1	88.6664	368.944	17.7369	807.064	27.8313	1932.43	194.442	860.416	29.1651	378.891	9.23314	368.039	23.3891
2.46667		508.209	9.72098	1826.59	190.006	3672.5	195.08	391.38	16.3071	838.478	93.2292	1942.97	174.654	894.646	22.1641	385.089	13.8353	371.608	17.5935
2.5		522.905	9.96839	1973.07	123.197	3900.61	192.515	381.811	3.90347	842.509	57.5818	2132.19	203.761	973.686	74.157	380.008	15.596	369.189	28.2378
2.53333		527.925	60.6203	2060.35	205.197	4064.39	195.723	420.718	33.3844	890.535	45.6466	2178.36	146.176	992.336	54.1435	393.691	21.6356	369.367	26.2499
2.56667		567.511	41.9067	2156.45	228.775	4196.16	147.102	383.6	18.6562	930.826	51.4285	2207.39	96.5002	1054.79	18.9324	374.133	18.2602	355.652	39.9096
2.6		563.767	14.3517	2221.67	270.968	4188.76	248.998	384.12	26.269	961.428	105.856	2379.2	97.3936	1090.52	40.2006	366.516	23.0333	390.891	34.0512
2.63333		588.324	22.788	2302.84	242.954	4427.29	69.9097	369.842	22.9877	996.907	68.0343	2465.46	76.9764	1169.44	49.1246	373.446	12.1875	365.788	12.1129
2.66667		568.143	28.4407	2486.02	268.124	4371.86	129.125	373.648	14.2632	1109.21	95.1938	2655.24	211.219	1210.29	91.699	377.709	19.0975	368.233	11.0814
2.7		629.709	4.14058	2554.07	293.579	4407.06	124.257	378.097	23.8219	1165.46	23.1572	2633.58	110.182	1302.78	43.3731	407.459	20.7005	374.934	7.46376
2.73333		610.479	24.4233	2641.36	356.18	4439.03	145.968	383.125	17.5758	1205.65	38.2332	2819.64	40.6383	1304.7	9.45436	364.217	44.187	347.109	16.4313
2.76667		636.527	62.1559	2745.36	346.855	4523.76	165.307	372.81	17.9585	1268.55	18.7881	2917.57	84.2659	1366.82	15.7908	369.655	14.2054	377.769	31.726
2.8		660.311	47.3968	2860.15	349.999	4525.79	251.643	387.359	3.40094	1317.02	44.0419	3090.31	57.5351	1390.89	15.1876	366.64	11.3325	352.676	20.1785
2.83333		661.519	47.9575	3000.21	457.203	4629.29	125.61	387.384	17.9535	1372.92	81.5338	3229.85	36.6089	1486.17	31.9709	381.992	9.17716	387.384	17.3878
2.86667		695.113	39.4047	3079.77	472.526	4574.13	162.645	369.194	25.6952	1397.44	91.9738	3350.24	95.3327	1563.33	58.5746	365.137	9.75205	378.21	20.3455
2.9		719.479	21.0798	3219.15	512.549	4642.31	278.893	390.884	11.3565	1540.97	135.633	3461.99	23.9309	1619.96	66.2868	371.024	10.748	374.635	10.3423
2.93333		749.506	42.6016	3302.52	549.524	4675.94	235.647	386.725	27.4546	1542.38	76.3216	3585.34	102.589	1717.67	65.8752	409.766	43.547	356.004	10.9549
2.96667		777.901	90.9455	3356.33	586.908	4661.55	229.991	377.233	8.86619	1635.58	66.4773	3659.2	59.6502	1811.35	29.3849	365.063	17.5772	345.684	32.6004
3		827.76	58.8472	3508.96	550.343	4721.3	295.516	375.558	20.7049	1720.89	96.0342	3841.69	90.7853	1922.42	19.4285	368.795	17.6522	392.239	4.87665
3.03333		856.802	34.1081	3704.7	536.51	4711.51	294.258	351.82	17.112	1770.36	108.139	3916.87	20.6877	1940.19	32.4435	366.235	31.171	358.577	33.9296
3.06667		896.622	56.9906	3876.19	645.031	4626.16	316.253	385.363	30.5216	1806.33	29.1079	4125.73	67.2293	2013.45	12.8664	386.265	32.7798	356.032	15.2559
3.1		919.518	83.8831	3941.44	616.995	4590.38	363.627	391.889	42.1215	1875.56	79.6526	4211.57	115.963	2072.64	43.9843	381.517	16.9516	346.792	13.14
3.13333		935.288	108.452	4199.78	600.918	4622.32	251.781	368.433	34.3944	1950.85	129.056	4286.81	41.0642	2133.48	42.9526	359.414	10.3327	348.14	23.0123
3.16667		987.435	64.2044	4382.59	690.201	4588.64	319.536	394.072	34.2552	2030.33	80.6618	4516.5	67.538	2182.28	17.3928	360.256	11.3443	342.671	26.449
3.2		1030.44	38.3403	4547.77	533.098	4648.96	411.632	333.844	0.78231	2090.25	173.378	4549.58	92.157	2316.58	38.9579	373.598	6.95442	360.949	38.0759
3.23333		1052.49	53.6877	4917.93	772.208	4559.89	312.672	374.249	33.2044	2175.69	126.673	4668.88	89.1127	2340.07	14.6143	365.692	35.9077	352.632	11.5435
3.26667		1095	101.764	5126.41	641.737	4601	386.96	347.263	23.2117	2325.31	90.5612	4654.22	94.3497	2395.21	19.7149	344.105	32.7335	332.831	20.4299
3.3		1189.2	54.0186	5483.16	689.596	4632.5	377.988	361.144	38.0964	2273.08	110.829	4844.04	63.1125	2450.72	45.4676	379.676	23.5257	372.896	31.5392
3.33333		1226.31	78.946	5768.94	758.258	4626.52	337.466	382.011	15.6237	2400.31	45.6239	4935.02	143.195	2450.82	57.4257	383.815	28.9355	363.97	12.1775
3.36667		1261.77	113.022	6236.24	652.824	4734.02	359.571	379.389	39.788	2413.47	72.2022	4967.7	59.4445	2568.66	54.0662	370.367	19.0108	369.916	28.7195
3.4		1370.01	156.437	6665.76	668.256	4773.13	364.954	347.359	12.2959	2505.14	128.051	4959.23	143.362	2540.82	19.9619	363.62	19.2752	351.876	15.4108
3.43333		1434.41	127.861	7329.61	548.581	4747.05	403.435	373.389	36.9784	2611.01	113.295	5068.06	79.5506	2628.62	73.7591	369.777	7.16696	363.456	5.12823
3.46667		1490.84	55.6176	8051.44	733.877	4721.44	444.222	368.192	18.9901	2639.69	40.0753	5126.68	107.799	2660.92	105.734	356.446	16.4325	349.218	25.5117
3.5		1520.28	106.815	8786.79	758.562	4778.09	438.526	365.534	13.1329	2732.27	25.3089	5096.29	121.069	2691.25	98.3865	370.492	33.6414	347.054	0.780578
3.53333		1560.4	68.6928	9374.11	549.304	4784.83	358.201	355.967	36.0272	2767.08	60.0129	5184.96	101.251	2747.71	118.096	367.232	10.3245	360.473	23.621
3.56667		1676.01	54.6106	10094.8	734.082	4792.01	428.128	365.74	14.4487	2754.31	89.1662	5231.62	97.9016	2795.75	102.936	360.336	28.1286	386.01	8.68743
3.6		1772.48	100.967	11277	644.473	4804.43	474.292	362.624	17.2612	2954.28	111.101	5239.3	189.057	2865.77	180.658	350.431	11.6799	388.364	13.7046
3.63333		1783.22	118.647	12190.2	628.843	4911.53	440.323	385.793	22.5296	2955.94	27.8845	5242.28	146.022	2773.65	86.1787	378.123	36.632	353.756	13.6936
3.66667		1821.79	74.6262	13185.4	613.528	5006.77	568.086	364.178	28.9564	2951.38	51.7465	5318.53	126.842	2776.97	59.0281	347.46	17.2707	357.852	24.399
3.7		1926.02	116.588	14587.3	735.327	5127.93	602.631	356.922	16.729	3031.13	65.6401	5392.23	200.39	2812.91	171.067	371.38	12.9294	372.283	13.8448
3.73333		2019.53	169.115	15535.9	661.032	5081.36	634.275	378.154	38.0235	3006.25	148.407	5362.37	171.875	2817.86	156.1	354.208	25.5134	371.377	25.1019
3.76667		2104.31	146.402	16743	1105.95	5147.18	572.133	370.554	5.4095	3001.85	191.148	5256.27	252.792	2728.21	165.867	354.776	33.8183	364.694	18.7552
3.8		2039.37	139.266	17829	1031.29	5161.37	696.18	361.029	17.6692	2992.48	203.801	5354.07	296.512	2691.02	130.929	361.481	11.8024	369.604	3.58178
3.83333		2132.49	135.354	19071.3	1393.22	5339.32	517.878	361.568	7.681	2854.72	308.242	5373.99	302.803	2635.89	138.525	384.532	41.3342	348.06	18.6359
3.86667		2193.05	150.92	20055.4	1434.85	5503.85	616.315	361.745	13.5485	2799.57	235.994	5310.11	357.766	2586.86	192.046	356.777	21.6072	348.648	13.7054
3.9		2187.11	150.395	21064.5	1642.87	5612.01	646.876	377.384	18.6832	2694.96	288.211	5302.34	452.089	2527.48	88.808	345.333	20.2233	346.688	23.6122
3.93333		2084.54	198.785	22217.6	1714	5642.54	534.63	365.201	23.5766	2628.73	173.997	5412.93	483.065	2554.15	159.382	393.676	35.6261	364.749	16.44
3.96667		2092.61	340.885	23030.4	1753.28	5678.97	693.342	401.347	56.1189	2467.74	117.62	5159.21	482.844	2543.22	195.444	343.947	11.29	357.958	6.21397
4		2070.36	352.93	23780.7	1722.97	5791.15	627.402	363.553	16.1438	2475.41	90.8577	5146.13	514.798	2475.41	97.0743	350.924	13.2814	360.396	11.6667

## Sheet: Figure 8 A + B
	Figure 8 A						Figure 8 B
	E. coli, antibiotic resistant (327)						E. coli, antibiotic sensitive (270)
Amp (µg/ml)	100	25	6.25	1.5625	0		100	25	6.25	1.5625	0
time (h)	B3	B5	B7	B9	B11		C3	C5	C7	C9	C11												Figure 8 A
	RLU	RLU	RLU	RLU	RLU		RLU	RLU	RLU	RLU	RLU
0	174.786	142.589	151.788	158.687	160.987		156.387	152.938	140.289	111.541	111.541
0.0333333	177.705	168.227	177.705	162.304	172.966		156.38	165.858	163.489	149.272	131.502
0.0666667	209.944	179.07	166.72	184.01	181.54		187.714	192.654	188.949	211.179	159.31
0.1	216.824	164.89	207.735	180.47	197.348		233.702	214.227	216.824	249.282	214.227
0.133333	230.072	179.242	224.721	193.956	211.345		263.512	238.098	266.188	246.123	220.708
0.166667	183.887	203.099	222.311	209.96	207.216		310.137	267.596	262.107	253.873	293.67
0.2	219.975	200.359	224.178	191.953	243.794		318.053	287.228	292.833	305.443	247.997
0.233333	206.229	264.542	227.563	243.208	231.83		374.057	288.721	292.988	304.366	302.943
0.266667	229.605	233.937	231.049	252.71	245.49		444.77	340.797	358.126	306.14	332.133
0.3	270.624	230.103	244.575	247.469	238.786		523.883	334.301	335.748	327.065	305.357
0.333333	270.874	230.315	266.529	263.632	278.117		732.953	356.337	328.815	301.293	296.948
0.366667	280.312	278.859	312.264	277.407	326.788		1044.27	427.003	360.193	313.717	342.765
0.4	300.991	273.364	266.093	287.904	271.909		1563.12	633.971	380.964	347.521	324.256
0.433333	318.738	263.684	321.636	254.991	311.494		2604.96	796.846	352.061	305.699	333.226
0.466667	353.562	323.007	293.907	315.732	292.452		3989.57	1478.27	384.116	376.841	360.837
0.5	367.784	331.585	302.625	356.2	321.449		5413.95	2247.25	379.368	341.72	344.616
0.533333	380.096	362.687	332.221	324.968	306.108		6951.99	3676.2	513.565	336.574	333.672
0.566667	416.875	331.474	302.524	316.999	303.972		8084.2	5264.5	728.084	324.236	341.606
0.6	397.437	368.427	352.471	366.976	323.461		8753.77	6669.4	1135.74	359.724	356.823
0.633333	446.06	376.318	335.635	383.582	385.035		9038.89	8084.29	1717.4	329.823	300.764
0.666667	429.817	360.117	345.596	365.925	341.24		9000.02	8610.86	2683.45	381.898	329.623
0.7	449.842	410.662	352.618	342.46	309.085		8721.12	9094.06	3565.36	385.993	327.949
0.733333	464.225	404.746	403.296	382.986	394.592		8303.83	9422.32	4414.49	397.493	294.493												Figure 8 B
0.766667	468.441	433.742	377.355	399.043	335.427		8210.73	9001.59	5475.27	448.2	328.198
0.8	456.587	426.148	421.799	389.911	397.158		8147.54	8743.28	6202.33	436.294	359.472
0.833333	457.933	491.263	375.331	381.128	389.823		7505.17	8531.17	6709.59	462.28	336.204
0.866667	502.061	442.74	421.037	406.568	426.824		6997.02	8070.59	7310.99	467.336	324.097
0.9	549.419	430.547	398.655	408.802	407.353		6469.81	7678.82	7713.61	507.379	353.716
0.933333	503.247	480.109	400.573	383.22	381.774		6161.88	7025.21	7654.27	483.001	352.851
0.966667	542.867	457.456	458.903	432.846	416.922		5634.23	6925.53	7686.99	503.78	357.568
1	528.49	503.876	417	454.646	444.511		5218.3	6338.99	7495.87	492.292	353.292
1.03333	475.847	490.311	503.328	409.315	406.423		4895.88	6131.05	7110.23	561.182	391.959
1.06667	546.854	442.692	452.819	458.605	512.134		4343.01	5380.3	6640.38	556.981	350.103
1.1	499.534	495.19	505.325	505.325	417.002		3878.99	4886.74	6537.38	564.69	382.252
1.13333	505.772	539.008	560.684	536.118	443.634		3718.14	4432	6069.26	565.019	400.282
1.16667	553.654	563.799	540.609	456.547	450.749		3359.61	4117.62	5448.13	607.28	433.357
1.2	566.389	492.701	491.256	498.48	475.362		2963.43	3815.9	5478.94	671.864	495.59
1.23333	558.932	543.045	558.932	563.264	486.718		2683.45	3648.22	4976.95	716.357	478.053
1.26667	596.805	582.354	534.668	539.003	491.316		2572.18	3323.61	5395.81	807.782	536.113
1.3	616.358	594.655	535.334	571.506	510.738		2435.05	3126.64	5720.84	911.515	510.738
1.33333	605.342	564.889	583.671	570.668	492.653		2275.45	2763.77	6083.76	1070.54	538.884
1.36667	641.555	579.423	618.436	575.088	602.542		2050.38	2788.74	7028.21	1303.34	572.198
1.4	649.069	594.137	605.701	597.028	555.106		2028.16	2496.53	7953.62	1619.06	565.225
1.43333	700.664	593.758	540.306	560.531	567.754		1859.29	2227.68	8757.58	1971.97	654.434
1.46667	682.656	656.568	673.96	534.82	601.491		1803.02	2161.02	9777.49	2421.91	607.289
1.5	671.709	603.67	613.803	579.06	521.154		1702.44	1993.41	10708.3	3055.99	718.034
1.53333	712.523	689.351	589.424	614.044	590.872		1529.32	2128.88	11668.3	3674.13	712.523
1.56667	678.745	684.533	668.614	596.253	565.862		1551.42	1813.36	12192.8	4453.09	752.553
1.6	702.713	665.042	659.246	594.046	588.25		1473.52	1860.38	12790.8	5227.6	869.336
1.63333	735.409	667.502	627.048	609.71	632.827		1443.37	1798.79	12662.3	6143.33	885.669
1.66667	763.1	684.908	644.363	697.94	638.571		1432.08	1698.51	12881.5	7190.81	889.077
1.7	757.647	659.326	660.772	668.002	702.703		1362.03	1655.55	12634.2	7767.33	1025.14
1.73333	773.635	763.494	756.25	744.66	662.081		1324.16	1447.31	11843.6	9157.58	995.295
1.76667	874.482	696.695	738.612	766.075	699.586		1251.74	1543.71	11546.1	10087.6	1097.08
1.8	767.861	844.502	802.566	789.552	728.817		1226.26	1392.56	10935.1	10893.2	1158.3
1.83333	794.927	768.911	763.13	741.45	731.333		1134.58	1451.1	10581.2	11830	1261.77
1.86667	850.883	738.202	839.326	856.661	765.65		1225.04	1422.95	9735.31	12766.1	1213.48
1.9	929.608	796.6	838.527	864.55	826.961		1173.94	1399.47	9047.41	13686.8	1411.04
1.93333	922.651	821.42	932.774	863.358	802.62		1174.28	1434.59	8465.83	14383.5	1408.56
1.96667	900.914	860.489	921.127	893.696	850.382		1137.69	1364.37	7825.25	15106.2	1527.51
2	937.628	879.927	875.6	993.885	939.07		1081.88	1353.07	7160.59	16073.8	1566.56
2.03333	968.948	1039.6	954.529	957.413	915.598		1084.3	1270.3	6648.54	16105.9	1684.12
2.06667	1025.15	944.522	922.924	1007.87	1066.91		1089.94	1244	6352.48	17015.8	1734.98
2.1	1074.62	963.4	1110.73	1044.29	1024.06		1051.51	1184.39	6025.95	17903.1	1886.36
2.13333	1025.24	1072.9	1033.91	1149.43	1117.66		951.599	1176.86	5633.06	18595.9	1984.06
2.16667	1127.51	1056.77	1123.18	1202.58	1128.95		990.359	1098.63	5289.61	19678.7	2129.42
2.2	1109.38	1174.47	1226.54	1200.51	1203.4		1005.24	1173.02	5066.71	20331.9	2327.24
2.23333	1196.99	1170.94	1195.55	1331.6	1207.13		979.885	1134.76	4942.85	22097.3	2408.46
2.26667	1263.03	1281.79	1316.44	1294.79	1211.07		990.215	1159.1	4715.79	22994.4	2504.41
2.3	1299.84	1289.74	1262.33	1312.82	1263.77		882.908	1136.82	4638.15	24147.2	2800.2
2.33333	1282.94	1370.58	1353.34	1265.7	1270.01		956.817	1152.2	4242.46	24986.4	2988.26
2.36667	1300.18	1363.75	1368.08	1344.97	1307.41		947.689	1063.26	4264.6	26387.9	3098.77
2.4	1336.26	1321.8	1438.94	1372.41	1300.11		877.825	1052.81	4076.75	27655.1	3310.28
2.43333	1417.28	1301.7	1365.27	1356.6	1281.47		898.62	1053.2	3961.44	28744.3	3512.13
2.46667	1367.02	1275.98	1374.25	1293.32	1252.86		900.269	1008.65	3921.88	30454.5	3682
2.5	1368.1	1373.87	1300.2	1287.19	1291.53		881.244	1043.05	3750.34	30860.9	3782.13
2.53333	1350.92	1339.37	1242.56	1285.91	1235.34		838.007	991.16	3680.01	32402	3510.96
2.56667	1290.78	1178.04	1195.38	1289.34	1215.62		832.576	1045.06	3612.17	32852.1	3210.33
2.6	1343.65	1229.76	1193.72	1265.8	1190.83		808.786	1027.92	3693.6	33235.2	3160.18
2.63333	1231.77	1251.98	1227.44	1224.55	1123.46		849.097	908.303	3491.7	32927.1	3187
2.66667	1253.2	1279.18	1263.3	1401.91	1225.77		815.733	952.892	3407.31	33153.4	3352.45
2.7	1410.2	1372.75	1470.7	1531.2	1260.4		785.047	953.58	3481.58	33055.5	3857.53
2.73333	1438.3	1470.04	1420.99	1516.21	1356.07		807.874	868.464	3394.51	32916.5	4040.81
2.76667	1465.94	1513.5	1530.8	1610.08	1464.49		753.869	882.157	3463.76	31320.9	4413.67
2.8	1648.67	1549.32	1488.84	1552.2	1334.77		863.932	957.524	3233.98	30472.3	4323.98
2.83333	1581.74	1596.11	1540.08	1505.6	1425.15		830.38	952.495	3251.12	28836.3	4118.86
2.86667	1558.91	1521.49	1494.14	1422.16	1354.51		793.13	869.421	3446.01	27372.4	4149.9
2.9	1551.01	1476.2	1456.05	1411.45	1289.15		709.322	857.517	3232.95	25266.5	3884.73
2.93333	1534.49	1377.44	1358.71	1426.43	1298.19		749.235	873.147	3254.85	24198.9	3825.42
2.96667	1517.49	1424.08	1347.92	1286.13	1231.52		761.619	898.136	3256.28	24325.8	3638.53
3	1369.23	1376.45	1369.23	1373.56	1213.41		748.823	802.207	3158.33	25744.2	3604.16
3.03333	1491.09	1368.75	1459.42	1455.1	1257.92		749.861	873.638	3330.47	28162.2	3379.41
3.06667	1353.75	1379.7	1352.3	1376.81	1291.75		751.12	826.088	3243.8	30856.5	3488.89
3.1	1434.14	1455.71	1508.93	1559.28	1329.13		749.433	916.293	3360.22	33638.2	3399.06
3.13333	1444.76	1449.08	1496.56	1526.78	1356.98		720.94	870.596	3476.63	35271.4	3493.9
3.16667	1433.24	1431.8	1516.62	1543.93	1398.74		685.711	843.842	3487.49	35974.7	3529.18
3.2	1457.68	1485.05	1489.37	1572.91	1392.86		731.72	894.484	3544.81	36282.1	3590.9
3.23333	1415.38	1559.21	1573.6	1552.02	1370.79		694.742	841.458	3585.91	36397	3711.05
3.26667	1464.53	1618.31	1539.26	1556.51	1491.83		731.545	891.076	3509.69	36376	3723.84
3.3	1529.08	1585.24	1601.07	1635.63	1454.21		646.477	897.005	3619.69	36916.9	4191.3
3.33333	1521.75	1665.45	1697.06	1675.51	1513.13		652.384	866.493	3501.9	37749.2	4154.28
3.36667	1593.71	1678.49	1592.27	1674.18	1531.91		629.435	863.677	3684.64	39036.5	4482.21
3.4	1590.22	1672.47	1722.98	1789.36	1649.38		640.706	858.604	3848.57	39583.8	4643.68
3.43333	1615.31	1769.63	1890.78	1691.75	1556.18		667.759	839.386	3718.1	39797.3	4697.39
3.46667	1685	1773	1817.73	1868.22	1682.12		669.385	901.65	3753.75	40942.1	4964.12
3.5	1681.3	1878.84	1855.77	1909.12	1700.04		622.915	951.676	3875.92	41540.7	4901.13
3.53333	1689.34	1975.45	1959.64	1910.75	1685.03		636.918	888.522	3818.63	43303.2	4930
3.56667	1735.02	1893.54	1840.22	1978.56	1673.06		655.677	843.013	3895.15	45858.5	4899.56
3.6	1661.27	1863.16	1887.68	1873.26	1668.48		621.534	902.739	3802.75	47728.3	4816.53
3.63333	1784.01	1811.38	1792.65	1867.59	1687.45		616.764	929.469	3622.77	49081.7	4889.44
3.66667	1694.89	1811.33	1832.89	1932.09	1615.82		661.28	872.602	3693.1	51899	4841.72
3.7	1662.99	1729.23	1766.66	1832.89	1519.01		639.281	915.726	3724.82	55708.1	4895.39
3.73333	1741.71	1734.52	1815.07	1790.62	1520.22		660.154	952.118	3648.83	58220.2	4521.84
3.76667	1684.92	1667.69	1689.23	1694.98	1465.15		616.225	933.675	3652.82	58927.8	4438.55
3.8	1634.16	1795.42	1756.55	1753.67	1482.99		587.436	820.682	3465.58	62433.8	4518.07
3.83333	1507.52	1635.67	1575.19	1674.54	1375.06		597.537	928.702	3448.44	63002	4394.42
3.86667	1517.2	1498.54	1586.1	1642.08	1263.14		617.216	878.457	3378.9	64113	4406.64
3.9	1515.36	1536.88	1581.37	1582.8	1297.24		561.084	872.479	3274.66	65689.9	4405.44
3.93333	1410.38	1472.14	1429.05	1421.87	1258.14		580.238	884.719	3290.41	67250.1	4282.84
3.96667	1367.65	1396.35	1361.91	1470.98	1162.43		597.002	896.937	3128.52	69064.2	4379.93
4	1318.71	1340.23	1384.72	1505.25	1104.9		579.716	932.711	3145.39	70260.4	4413.87
4.03333	1289.91	1441.07	1343.17	1361.89	1101.32		531.223	914.164	3174.38	71087.4	4118.78
4.06667	1273.67	1280.86	1357.05	1352.74	1098.29		541.958	858.22	2972.86	72465.7	4374.48
4.1	1219.05	1290.76	1266.38	1350.99	1078.5		582.274	841.86	2911.37	73294.9	4278.14
4.13333	1233.79	1209.43	1279.64	1283.94	1154.98		548.828	928.566	2926.13	73682	4218.67
4.16667	1192.6	1234.16	1249.93	1288.63	1059.29		536.095	838.544	2835.28	74604.7	4407.73
4.2	1125.35	1255.64	1231.3	1305.75	1049.47		524.018	840.433	2791.9	75116.4	4349.63
4.23333	1139.96	1170.15	1244.9	1295.22	1049.4		485.887	869.709	2712.63	75131.3	4163.1
4.26667	1086.75	1111.18	1125.56	1220.43	960.248		521.811	868.248	2656.49	74837.5	4197.49
4.3	1053.68	1096.86	1115.58	1235.05	1019.13		490.854	872.309	2567.99	75145.2	4200.33
4.33333	978.038	1121.66	1184.85	1080.01	986.655		494.046	825.803	2582.25	74905.4	4028.48
4.36667	1078.17	1154.26	1111.19	1154.26	1052.33		456.534	859.95	2545.39	74396.4	4024.11
4.4	1028.89	1109.26	1084.86	1226.92	919.835		476.42	875.35	2400.76	73203.6	3878.8
4.43333	1024.24	1065.9	1159.28	1113.31	962.474		485.547	837.496	2548.4	73761.4	4079.74
4.46667	1008.24	1134.63	1113.09	1080.05	955.101		502.685	812.913	2333.89	72748.6	3936.74
4.5	982.204	1119.86	1151.4	1144.23	939.188		435.898	802.97	2318.57	73481.8	4037.79
4.53333	952.86	1026.16	1109.51	1151.19	938.488		472.837	790.457	2332.57	71332.2	3981.03
4.56667	1046.89	1019.6	1071.3	1102.89	906.153		439.434	741.007	2257.49	70219	3624.61
4.6	995.915	1021.78	1041.9	1115.19	898.192		426.821	758.792	2182.97	69441	3571.21
4.63333	967.88	1039.68	995.164	1148.82	919.055		426.499	775.453	2082.23	69023.9	3732.22
4.66667	938.139	1081.81	1117.72	1080.37	864.87		448.238	711.147	2088.9	67469.9	3493.96
4.7	1024.62	1046.2	1100.89	1070.67	864.882		404.379	706.584	2131.26	66418.9	3373.18
4.73333	904.849	1012.4	1058.29	1148.63	923.491		412.99	682.58	2090.76	66256.2	3377.05
4.76667	992.762	1025.85	1030.17	1025.85	857.516		368.329	738.097	2090.55	65345.3	3276.11
4.8	992.342	986.606	996.644	1105.63	920.641		440.244	656.781	1977.51	63983.1	3238.02
4.83333	986.477	1095.77	1062.69	1123.09	904.511		398.33	637.04	1995.96	63617.7	3208.21
4.86667	1017.5	1079.3	1086.48	1069.24	827.797		385.155	711.388	2036.44	63155.4	3026.63
4.9	1013.43	1032.11	1162.92	1167.24	976.052		401.058	633.931	1896.04	62151.1	3102.09
4.93333	1045.28	1065.38	1132.86	1170.19	914.615		383.363	637.503	1922.56	61573.6	2946.3
4.96667	1096.21	1063.21	1150.73	1101.95	903.941		354.402	647.107	1891.1	61096.3	2826.61
5	1014.67	1122.3	1079.25	1156.75	931.426		376.015	618.559	1857.11	59710.3	2980.85
5.03333	1067.29	1071.59	1120.36	1192.09	900.881		345.72	605.369	1854.84	58917.3	2811.67
5.06667	1071.6	1068.73	1045.81	1143.23	916.873		398.267	571.613	1764.98	57086.8	2833.71
5.1	1013.81	1112.75	1152.9	1112.75	913.432		361.358	590.791	1735.09	57159.1	2869.35
5.13333	1005.98	1130.48	1117.6	1210.61	945.879		306.23	559.514	1641.34	55620.9	2833.34
5.16667	1094.73	1144.88	1193.6	1186.43	898.42		358.222	607.544	1772.48	55713.5	2762.61
5.2	1086.74	1126.78	1073.87	1096.75	986.643		358.909	563.387	1667.28	54542.8	2781.19
5.23333	1143.88	1146.75	1212.77	1123.78	978.826		343.02	565.48	1664.87	54055	2869.02
5.26667	1057.24	1170.42	1052.94	1210.53	919.715		371.038	568.734	1646.03	53173	2789.23
5.3	1053.3	1143.7	1145.14	1176.71	975.806		337.227	523.778	1551.24	52801.1	2847.06
5.33333	1032.77	1127.44	1220.67	1131.74	999.777		286.88	542.203	1599.36	51886.6	2775.57
5.36667	1130.72	1201.03	1186.68	1120.68	994.404		309.944	525.183	1582.72	51442.1	2796.67
5.4	1145.85	1168.71	1214.43	1174.42	945.826		340.04	562.923	1528.75	50723.1	2648.88
5.43333	1137.1	1185.85	1218.84	1233.17	942.087		325.501	530.552	1495.58	49762.9	2883.62
5.46667	1153.79	1165.25	1153.79	1172.42	983.226		305.287	523.145	1486.31	49177.1	2777.68
5.5	1191.59	1270.36	1105.66	1148.63	1002.54		305.059	532.779	1522.43	47553.4	2726.91
5.53333	1131.24	1266.18	1162.82	1205.89	895.802		305.779	495.275	1497.31	47161.7	2772.11
5.56667	1104.71	1196.65	1262.73	1142.06	920.832		333.281	504.231	1564.41	46449.6	2753.88
5.6	1082.84	1188.97	1115.82	1197.57	968.098		283.975	503.411	1498.76	46441.4	2925.81
5.63333	1168.66	1116.98	1226.09	1118.41	904.494		320.162	417.79	1422.78	45883.7	2908.74
5.66667	1147.8	1215.23	1124.85	1087.54	978.5		279.776	449.077	1384.54	45811.6	2961.33
5.7	1121.07	1245.95	1133.99	1159.83	922.98		304.311	447.854	1479.93	45289.2	2934.01
5.73333	1151.5	1250.57	1138.58	1200.32	939.006		327.36	427.865	1392.71	44704.7	2815.58
5.76667	1188.64	1126.76	1276.42	1155.54	931.053		286.367	438.904	1362.76	44296.3	2787.4
5.8	1122.26	1132.32	1222.85	1169.68	981.44		310.382	462.699	1316.25	43010.9	2934.26
5.83333	1095.04	1168.33	1211.44	1151.09	935.528		296.035	432.556	1388.2	42880.5	2938.79
5.86667	1137.73	1239.72	1179.39	1166.46	992.641		297.361	433.832	1417.85	42512.6	2878.8
5.9	1161.89	1213.66	1166.2	1174.83	858.476		263.151	455.841	1297.06	42355.8	2920.55
5.93333	1132.67	1184.29	1141.27	1086.79	896.1		299.656	476.008	1277.48	41696.6	2658.19
5.96667	1118.77	1170.54	1249.63	1125.96	953.402		271.784	437.156	1304.28	41692.3	2886.09
6	1166.16	1144.65	1235.01	1120.26	874.98		311.263	457.571	1273.74	40695.2	2959.15
6.03333	1020.69	1105.51	1161.57	1052.32	882.68		293.268	421.214	1186.01	41082	2824.86
6.06667	1102.18	1234.55	1099.3	1159.73	890.662		267.63	443.173	1223.04	40333.1	2831.7
6.1	1017.33	1143.78	1214.19	1125.1	956.98		337.673	448.315	1229.99	41019.4	2827.83
6.13333	1074.88	1130.7	1104.94	1094.92	880.231		247.61	426.518	1215.15	40600.8	2939.83
6.16667	996.955	1075.96	1084.58	1080.28	903.581		270.069	412.286	1211	39998.9	2916.17
6.2	1143.14	1069.99	1084.33	1052.78	949.506		298.334	433.158	1186.17	39473.4	2987.65
6.23333	1117.52	1126.1	1111.79	1078.88	807.016		277.591	392.061	1140.41	39198.9	3044.91
6.26667	1033.92	1164.24	1104.09	988.1	913.635		247.741	439.633	1137.03	38712	3025.88
6.3	1076.98	1141.34	1164.23	1074.12	840.989		301.784	421.925	1118.46	38511	3024.99
6.33333	1095.82	1092.95	1097.26	1091.52	837.643		291.167	418.822	1157.5	38266.2	2946.09
6.36667	1104.76	1079.03	944.689	1006.14	821.779		248.678	381.592	1184.79	38815.1	3054.16
6.4	1032.58	1144.13	1078.35	1044.02	895.285		286.034	387.575	1169.88	38115.4	3019.08
6.43333	1126.52	1074.92	1047.69	980.331	829.841		263.715	397.005	1123.65	37873.2	3200.41
6.46667	1050.17	987.135	1065.93	1044.44	838.133		287.974	365.34	1065.93	37651.5	3106.11
6.5	1067.8	1057.77	1085	953.137	802.641		278.058	398.454	1092.17	38033.7	3044.3
6.53333	1101.6	1071.48	972.51	1009.8	813.294		269.664	404.495	1143.2	38199	3144.16
6.56667	1098.82	1117.51	1006.77	996.702	795.348		277.581	382.572	1078.68	38818.2	3100.85
6.6	1021.53	1077.57	1057.45	929.582	826.136		261.49	366.373	1071.82	37811.2	3132.13
6.63333	1037.95	1122.54	1099.6	964.837	845.846		280.993	395.684	1082.4	37860.9	3119.59
6.66667	1041.7	1041.7	997.343	1003.07	804.17		277.596	316.231	1068.89	37202.2	3096.48
6.7	1004.24	985.562	946.771	995.618	790.173		241.362	370.663	989.872	37678.3	3078.8
6.73333	1024.24	1082.97	1075.81	942.584	805.064		240.66	419.722	1051.45	37455.5	3278.99
6.76667	1009.18	1032.14	990.514	921.608	714.893		284.234	390.463	1007.74	36518.4	3206.97
6.8	1010.08	1071.69	992.886	967.097	749.321		279.384	405.464	1149.05	37077.8	3131.96
6.83333	995.691	1043.11	1020.12	905.174	718.392		316.092	376.437	981.324	37199.8	3156.61
6.86667	980.323	925.861	974.59	950.225	759.607		245.081	348.273	1041.95	36701.9	3184.62
6.9	962.619	976.987	889.345	928.137	772.969		265.798	372.117	1020.09	36734.7	3238.42
6.93333	1025.28	1029.59	929.069	936.249	746.702		304.424	358.991	1035.33	36875.6	3314.21
6.96667	971.877	956.085	958.956	911.583	732.137		231.126	387.602	1016.38	36387.2	3217.1
7	912.296	1004.24	1002.81	867.758	693.919		262.914	373.538	1002.81	36384.1	3308.69
7.03333	912.079	922.133	916.388	904.897	709.554		247.051	435.212	983.896	36355.3	3276.3
7.06667	923.856	938.224	885.063	863.511	747.131		290.232	385.06	949.718	35967.2	3287.38
7.1	963.885	956.724	949.563	875.087	687.466		250.639	375.242	999.69	35668	3185.26
7.13333	860.364	909.118	955.004	782.931	668.216		256.675	364.221	1018.1	34919.3	3362.59
7.16667	968.069	904.871	927.852	848.855	765.55		267.152	337.531	982.432	34831.8	3306.37
7.2	886.897	921.34	895.508	825.187	731.905		301.373	354.472	954.347	35375.4	3282.09
7.23333	911.56	917.302	875.671	887.156	656.036		281.363	399.076	979.029	34673.7	3328.99
7.26667	896.114	962.28	864.469	799.742	673.164		248.841	392.679	917.69	35013.2	3338.49
7.3	838.014	872.453	974.335	809.315	662.95		274.077	404.658	965.726	34083.1	3419.5
7.33333	842.958	883.099	861.595	788.481	666.625		283.853	374.17	1004.96	34019.4	3462.15
7.36667	776.997	845.808	898.851	736.857	711.052		278.113	334.023	996.334	33871	3353.13
7.4	852.33	806.336	803.461	783.338	628.108		248.656	347.831	940.006	33705.1	3346.08
7.43333	847.996	836.458	894.145	754.255	624.46		240.842	346.121	956.159	33415.1	3438.13
7.46667	906.049	893.126	855.792	802.664	618.87		267.076	409.23	918.972	33080.1	3492.09
7.5	916.078	901.742	812.858	738.31	658.028		282.421	384.208	973.422	32828.3	3350.35
7.53333	837.447	851.812	813.028	745.515	667.947		234.14	328.946	876.231	32733.7	3471.89
7.56667	847.38	887.595	858.87	725.3	623.327		244.16	387.784	896.212	32820.9	3546.07
7.6	815.493	808.314	788.214	656.127	633.156		269.917	393.389	926.044	32276.6	3597.93
7.63333	826.223	826.223	752.94	689.716	603.502		261.517	370.722	972.787	32498.6	3439.96
7.66667	814.236	827.16	765.411	752.486	550.004		239.819	404.964	880.294	31972	3603.03
7.7	813.396	822.033	781.724	708.302	629.122		269.212	401.659	902.653	32177.4	3532.87
7.73333	900.511	825.828	795.667	749.708	634.81		258.52	382.035	916.31	31829.6	3665.24
7.76667	810.267	828.944	729.815	673.786	544.488		300.259	385.021	909.396	31182.4	3626.09
7.8	776.73	798.186	772.438	743.83	593.633		244.605	376.206	935.509	30847.5	3637.61
7.83333	812.049	791.999	774.813	673.127	620.136		260.658	365.207	876.498	31314.7	3643.48
7.86667	766.058	817.51	790.355	687.452	568.827		222.957	361.591	847.524	31058.2	3635.92
7.9	764.538	803.195	767.402	708.701	549.78		244.824	409.472	853.305	30507.1	3656.61
7.93333	773.329	777.617	817.641	654.685	618.949		253.011	335.919	890.543	30082.6	3545.02
7.96667	775.621	739.845	731.259	662.569	556.672		257.586	390.672	902.983	30224.9	3536.09
8	786.202	746.105	726.056	635.836	578.553		246.315	355.152	915.088	29761.1	3614.53

## Sheet: Figure  8 C
	E. coli, antibiotic resistant				yellow: luminescence onset time								E. coli, antibiotic sensitive				yellow: luminescence onset time								E. coli, AB res.	E. coli, AB sens.
Amp (µg/ml)	200	100	50	25	12.5	6.25	3.125	1.5625	0.78125	0		Amp (µg/ml)	200	100	50	25	12.5	6.25	3.125	1.5625	0.78125	0			closed circles	open circles
time (h)	B2	B3	B4	B5	B6	B7	B8	B9	B10	B11		time (h)	C2	C3	C4	C5	C6	C7	C8	C9	C10	C11			time (h)	time (h)
0	167.887	174.786	167.887	142.589	160.987	151.788	186.285	158.687	178.236	160.987		0	146.038	156.387	127.64	152.938	126.49	140.289	150.638	111.541	137.989	111.541		Amp (µg/ml)	RLU >1200	RLU >1200
0.0333333	136.24	177.705	170.597	168.227	175.336	177.705	165.858	162.304	174.151	172.966		0.0333333	167.043	156.38	176.52	165.858	156.38	163.489	161.119	149.272	168.227	131.502		200	2.16667	0.4
0.0666667	182.775	209.944	185.244	179.07	170.425	166.72	187.714	184.01	186.479	181.54		0.0666667	214.884	187.714	200.064	192.654	161.78	188.949	234.643	211.179	185.244	159.31		100	2.26667	0.4
0.1	166.188	216.824	188.26	164.89	171.381	207.735	181.768	180.47	198.647	197.348		0.1	211.63	233.702	199.945	214.227	224.614	216.824	236.299	249.282	227.21	214.227		50	2.23333	0.433333
0.133333	208.67	230.072	203.319	179.242	222.046	224.721	191.281	193.956	204.657	211.345		0.133333	264.85	263.512	275.551	238.098	296.953	266.188	228.734	246.123	239.435	220.708		25	2.26667	0.466667
0.166667	188.004	183.887	219.566	203.099	192.12	222.311	203.099	209.96	198.982	207.216		0.166667	244.267	310.137	292.298	267.596	271.713	262.107	271.713	253.873	274.458	293.67		12.5	2.23333	0.533333
0.2	228.382	219.975	175.139	200.359	211.568	224.178	201.76	191.953	222.777	243.794		0.2	309.646	318.053	299.839	287.228	274.618	292.833	262.008	305.443	288.63	247.997		6.25	2.26667	0.633333	Minimal inhibitiory concentration
0.233333	230.408	206.229	237.519	264.542	238.941	227.563	226.141	243.208	209.074	231.83		0.233333	365.523	374.057	338.5	288.721	302.943	292.988	307.21	304.366	285.876	302.943		3.125	2.2	0.766667
0.266667	270.039	229.605	252.71	233.937	218.053	231.049	262.818	252.71	255.598	245.49		0.266667	457.766	444.77	378.343	340.797	337.909	358.126	337.909	306.14	277.259	332.133		1.5625	2.16667	1.36667
0.3	287.991	270.624	231.55	230.103	263.388	244.575	240.233	247.469	250.364	238.786		0.3	564.404	523.883	415.343	334.301	361.797	335.748	335.748	327.065	379.164	305.357		0.78125	2.23333	1.76667
0.333333	318.675	270.874	244.801	230.315	236.11	266.529	254.94	263.632	253.492	278.117		0.333333	644.594	732.953	518.572	356.337	295.499	328.815	360.683	301.293	347.646	296.948		0.390625	2.2	1.83333
0.366667	377.622	280.312	252.716	278.859	264.335	312.264	287.574	277.407	254.169	326.788		0.366667	1023.94	1044.27	733.458	427.003	326.788	360.193	366.003	313.717	310.812	342.765
0.4	366.423	300.991	309.715	273.364	292.266	266.093	269.001	287.904	290.812	271.909		0.4	1776.86	1563.12	1135.62	633.971	380.964	380.964	340.25	347.521	341.704	324.256
0.433333	395.525	318.738	283.967	263.684	285.416	321.636	318.738	254.991	325.982	311.494		0.433333	2578.88	2604.96	1709.6	796.846	408.565	352.061	333.226	305.699	349.163	333.226		Figure 8 C
0.466667	458.321	353.562	314.277	323.007	253.168	293.907	290.997	315.732	285.177	292.452		0.466667	4228.19	3989.57	2867.78	1478.27	549.985	384.116	350.652	376.841	307.002	360.837
0.5	499.549	367.784	333.033	331.585	324.345	302.625	296.833	356.2	278.01	321.449		0.5	5642.73	5413.95	4354.04	2247.25	845.613	379.368	322.897	341.72	302.625	344.616
0.533333	458.437	380.096	387.35	362.687	294.502	332.221	330.771	324.968	314.812	306.108		0.533333	7279.86	6951.99	5940.82	3676.2	1315.83	513.565	396.054	336.574	375.744	333.672
0.566667	502.277	416.875	351.739	331.474	354.634	302.524	363.318	316.999	337.264	303.972		0.566667	7969.85	8084.2	7146.23	5264.5	2156.75	728.084	374.898	324.236	314.104	341.606
0.6	556.992	397.437	362.625	368.427	329.263	352.471	366.976	366.976	342.318	323.461		0.6	8613.07	8753.77	7983.55	6669.4	3370.96	1135.74	406.14	359.724	365.526	356.823
0.633333	601.527	446.06	371.959	376.318	350.164	335.635	355.976	383.582	363.241	385.035		0.633333	8854.36	9038.89	8729.41	8084.29	4757	1717.4	498.367	329.823	347.258	300.764
0.666667	576.478	429.817	402.228	360.117	304.938	345.596	374.638	365.925	344.144	341.24		0.666667	8687.83	9000.02	8708.15	8610.86	6206.21	2683.45	643.274	381.898	351.405	329.623
0.7	610.914	449.842	365.678	410.662	415.015	352.618	326.498	342.46	374.384	309.085		0.7	8329.33	8721.12	8782.07	9094.06	7280.18	3565.36	809.715	385.993	352.618	327.949
0.733333	570.127	464.225	426.507	404.746	385.887	403.296	339.465	382.986	407.648	394.592		0.733333	8348.8	8303.83	8609.93	9422.32	7989.03	4414.49	1057.56	397.493	381.535	294.493
0.766667	540.732	468.441	482.899	433.742	420.73	377.355	410.609	399.043	365.789	335.427		0.766667	7912.9	8210.73	8508.57	9001.59	8634.35	5475.27	1318.58	448.2	293.499	328.198
0.8	601.535	456.587	442.092	426.148	426.148	421.799	355.123	389.911	392.81	397.158		0.8	7619.93	8147.54	7982.3	8743.28	8962.15	6202.33	1653.86	436.294	359.472	359.472
0.833333	584.009	457.933	427.501	491.263	391.272	375.331	410.111	381.128	427.501	389.823		0.833333	7190.7	7505.17	7776.16	8531.17	8909.4	6709.59	1956.36	462.28	343.45	336.204
0.866667	600.448	502.061	455.761	442.74	458.655	421.037	464.443	406.568	418.143	426.824		0.866667	6648.33	6997.02	7528.02	8070.59	9074.72	7310.99	2095.05	467.336	376.184	324.097
0.9	572.613	549.419	417.5	430.547	426.198	398.655	384.158	408.802	408.802	407.353		0.9	6423.42	6469.81	6971.39	7678.82	8841.44	7713.61	2526.75	507.379	352.266	353.716
0.933333	601.583	503.247	413.588	480.109	462.756	400.573	429.495	383.22	423.711	381.774		0.933333	5777.22	6161.88	6423.63	7025.21	8644.86	7654.27	2663.74	483.001	393.342	352.851
0.966667	635.516	542.867	480.618	457.456	471.932	458.903	421.265	432.846	463.246	416.922		0.966667	5437.35	5634.23	6056.94	6925.53	8273.29	7686.99	2795.4	503.78	389.416	357.568
1	605.23	528.49	487.948	503.876	476.365	417	474.917	454.646	456.094	444.511		1	5064.82	5218.3	5413.77	6338.99	7839.03	7495.87	2816.2	492.292	393.834	353.292
1.03333	595.894	475.847	470.062	490.311	457.045	503.328	497.542	409.315	454.152	406.423		1.03333	4524.16	4895.88	4914.68	6131.05	7354.66	7110.23	2911.49	561.182	390.513	391.959
1.06667	649.571	546.854	536.728	442.692	494.773	452.819	528.047	458.605	467.286	512.134		1.06667	4123.11	4343.01	4539.76	5380.3	6717.05	6640.38	2878.94	556.981	418.098	350.103
1.1	625.503	499.534	540.076	495.19	451.752	505.325	472.023	505.325	508.221	417.002		1.1	3721.16	3878.99	4324.95	4886.74	6569.23	6537.38	2803.18	564.69	447.408	382.252
1.13333	608.371	505.772	570.799	539.008	445.079	560.684	495.656	536.118	479.76	443.634		1.13333	3466.7	3718.14	3820.74	4432	5978.22	6069.26	2790.41	565.019	427.738	400.282
1.16667	610.179	553.654	553.654	563.799	489.882	540.609	443.503	456.547	513.072	450.749		1.16667	3233.51	3359.61	3572.66	4117.62	5590.16	5448.13	2827.69	607.28	430.458	433.357
1.2	579.393	566.389	538.936	492.701	455.134	491.256	523.043	498.48	521.598	475.362		1.2	2808.83	2963.43	3261.07	3815.9	5137.96	5478.94	3018.33	671.864	482.586	495.59
1.23333	645.588	558.932	574.819	543.045	518.492	558.932	573.374	563.264	502.605	486.718		1.23333	2741.22	2683.45	3057.51	3648.22	5069.38	4976.95	3420.03	716.357	505.494	478.053
1.26667	615.59	596.805	569.349	582.354	573.684	534.668	540.448	539.003	507.212	491.316		1.26667	2436.35	2572.18	2781.72	3323.61	4650.16	5395.81	3921.86	807.782	536.113	536.113
1.3	630.826	616.358	610.57	594.655	555.59	535.334	554.143	571.506	532.441	510.738		1.3	2242.62	2435.05	2439.39	3126.64	4340.55	5720.84	5269.43	911.515	541.122	510.738
1.33333	674.689	605.342	625.568	564.889	588.005	583.671	531.66	570.668	520.103	492.653		1.33333	2181.54	2275.45	2289.9	2763.77	4153.6	6083.76	6560.52	1070.54	570.668	538.884
1.36667	650.225	641.555	590.982	579.423	556.304	618.436	631.441	575.088	540.409	602.542		1.36667	2124.07	2050.38	2228.1	2788.74	3876.78	7028.21	8288.2	1303.34	592.427	572.198
1.4	672.198	649.069	611.484	594.137	595.582	605.701	584.017	597.028	555.106	555.106		1.4	1893.72	2028.16	2045.51	2496.53	3887.19	7953.62	10124.9	1619.06	669.307	565.225
1.43333	707.887	700.664	626.986	593.758	585.09	540.306	587.98	560.531	560.531	567.754		1.43333	1787.05	1859.29	2025.42	2227.68	3681.01	8757.58	12211.8	1971.97	699.219	654.434
1.46667	765.271	682.656	675.409	656.568	569.605	673.96	598.593	534.82	546.415	601.491		1.46667	1718.96	1803.02	1824.77	2161.02	3729.25	9777.49	14569.1	2421.91	734.834	607.289
1.5	761.464	671.709	609.46	603.67	590.641	613.803	605.117	579.06	579.06	521.154		1.5	1559.12	1702.44	1824.04	1993.41	3595.96	10708.3	16494.5	3055.99	778.835	718.034
1.53333	787.83	712.523	603.906	689.351	634.319	589.424	624.181	614.044	599.562	590.872		1.53333	1620.56	1529.32	1617.66	2128.88	3552.48	11668.3	18854.3	3674.13	732.798	712.523
1.56667	784.391	678.745	632.434	684.533	648.353	668.614	685.981	596.253	641.117	565.862		1.56667	1474.71	1551.42	1664.3	1813.36	3606.46	12192.8	20838.5	4453.09	869.777	752.553
1.6	753.424	702.713	665.042	665.042	636.064	659.246	699.815	594.046	585.353	588.25		1.6	1395.28	1473.52	1544.52	1860.38	3671.49	12790.8	22186.9	5227.6	866.438	869.336
1.63333	758.525	735.409	667.502	667.502	655.944	627.048	742.633	609.71	624.158	632.827		1.63333	1408.69	1443.37	1397.13	1798.79	3601.91	12662.3	23108.3	6143.33	939.127	885.669
1.66667	857.221	763.1	716.764	684.908	709.524	644.363	725.452	697.94	673.324	638.571		1.66667	1353.89	1432.08	1419.05	1698.51	3546.17	12881.5	23900.8	7190.81	983.197	889.077
1.7	841.509	757.647	741.742	659.326	663.664	660.772	666.556	668.002	688.244	702.703		1.7	1302.75	1362.03	1432.88	1655.55	3248.92	12634.2	23894.8	7767.33	1035.26	1025.14
1.73333	806.957	773.635	760.596	763.494	725.826	756.25	724.378	744.66	686.71	662.081		1.73333	1240.13	1324.16	1331.41	1447.31	3279.98	11843.6	23183	9157.58	1132.93	995.295
1.76667	842.683	874.482	800.765	696.695	670.677	738.612	773.302	766.075	724.158	699.586		1.76667	1091.3	1251.74	1300.88	1543.71	3138.02	11546.1	22781.3	10087.6	1253.18	1097.08
1.8	857.517	767.861	746.17	844.502	767.861	802.566	756.292	789.552	766.415	728.817		1.8	1236.39	1226.26	1236.39	1392.56	3226.17	10935.1	22314.2	10893.2	1282.66	1158.3
1.83333	887.428	794.927	757.349	768.911	745.786	763.13	799.263	741.45	760.239	731.333		1.83333	1228.52	1134.58	1209.73	1451.1	2961.47	10581.2	21293.9	11830	1427.98	1261.77
1.86667	957.785	850.883	819.101	738.202	794.542	839.326	840.77	856.661	788.764	765.65		1.86667	1109.47	1225.04	1204.82	1422.95	2886.36	9735.31	19496.6	12766.1	1531.3	1213.48
1.9	944.065	929.608	805.275	796.6	731.542	838.527	863.104	864.55	879.007	826.961		1.9	1172.49	1173.94	1153.7	1399.47	2618.23	9047.41	18618.2	13686.8	1639.46	1411.04
1.93333	980.497	922.651	887.943	821.42	776.589	932.774	932.774	863.358	877.82	802.62		1.93333	1120.78	1174.28	1169.94	1434.59	2749.15	8465.83	17667.8	14383.5	1745.52	1408.56
1.96667	1085.72	900.914	912.465	860.489	900.914	921.127	944.228	893.696	906.69	850.382		1.96667	1098.71	1137.69	1058.29	1364.37	2422.65	7825.25	16548.5	15106.2	1745.52	1527.51
2	1154	937.628	903.008	879.927	967.92	875.6	910.22	993.885	957.823	939.07		2	1035.72	1081.88	1113.61	1353.07	2504.19	7160.59	15528.6	16073.8	1928.63	1566.56
2.03333	1067	968.948	963.18	1039.6	950.203	954.529	987.692	957.413	994.902	915.598		2.03333	1035.27	1084.3	1079.97	1270.3	2311.34	6648.54	14646.7	16105.9	2197.43	1684.12
2.06667	1030.91	1025.15	963.239	944.522	1009.31	922.924	945.961	1007.87	993.475	1066.91		2.06667	980.517	1089.94	1148.98	1244	2306.59	6352.48	13688.4	17015.8	2287.87	1734.98
2.1	1135.28	1074.62	1041.4	963.4	998.065	1110.73	1003.84	1044.29	1112.17	1024.06		2.1	947.512	1051.51	959.067	1184.39	2225.79	6025.95	12925.7	17903.1	2482.89	1886.36
2.13333	1195.64	1025.24	1025.24	1072.9	1078.67	1033.91	1061.34	1149.43	1090.22	1117.66		2.13333	958.819	951.599	1093.11	1176.86	2236.76	5633.06	12661	18595.9	2612.2	1984.06
2.16667	1247.33	1127.51	1195.36	1056.77	1159.27	1123.18	1152.05	1202.58	1182.37	1128.95		2.16667	968.704	990.359	1000.47	1098.63	2182.83	5289.61	11927.6	19678.7	2822.38	2129.42
2.2	1261.25	1109.38	1106.49	1174.47	1135.42	1226.54	1251.13	1200.51	1160.01	1203.4		2.2	903.995	1005.24	987.885	1173.02	2127.64	5066.71	11665.1	20331.9	2937.62	2327.24
2.23333	1302.65	1196.99	1307	1170.94	1210.02	1195.55	1201.34	1331.6	1205.68	1207.13		2.23333	921.989	979.885	1060.94	1134.76	2092.93	4942.85	11460.5	22097.3	3165.45	2408.46
2.26667	1316.44	1263.03	1300.56	1281.79	1190.86	1316.44	1254.37	1294.79	1255.81	1211.07		2.26667	907.938	990.215	1004.65	1159.1	1927.02	4715.79	10762.5	22994.4	3354.61	2504.41
2.3	1360.43	1299.84	1429.68	1289.74	1270.98	1262.33	1299.84	1312.82	1325.81	1263.77		2.3	931.958	882.908	940.614	1136.82	1962.02	4638.15	10665.6	24147.2	3667.24	2800.2
2.33333	1425.17	1282.94	1328.91	1370.58	1330.35	1353.34	1336.1	1265.7	1268.57	1270.01		2.33333	893.604	956.817	926.647	1152.2	1948.11	4242.46	10734.7	24986.4	3764.05	2988.26
2.36667	1451.87	1300.18	1288.63	1363.75	1330.52	1368.08	1346.41	1344.97	1265.51	1307.41		2.36667	876.902	947.689	953.468	1063.26	1778.36	4264.6	10590.7	26387.9	4147.59	3098.77
2.4	1441.83	1336.26	1308.78	1321.8	1450.51	1438.94	1329.03	1372.41	1372.41	1300.11		2.4	835.886	877.825	967.487	1052.81	1758.54	4076.75	10830.4	27655.1	4339.95	3310.28
2.43333	1424.5	1417.28	1333.48	1301.7	1291.59	1365.27	1334.93	1356.6	1304.59	1281.47		2.43333	814.826	898.62	979.524	1053.2	1824.69	3961.44	10987.1	28744.3	4608.68	3512.13
2.46667	1416.15	1367.02	1301.99	1275.98	1332.34	1374.25	1336.67	1293.32	1283.21	1252.86		2.46667	869.923	900.269	914.719	1008.65	1780.31	3921.88	10850.9	30454.5	4530.25	3682
2.5	1425.88	1368.1	1409.99	1373.87	1349.32	1300.2	1303.09	1287.19	1331.98	1291.53		2.5	806.122	881.244	869.687	1043.05	1724.93	3750.34	10677.5	30860.9	4425	3782.13
2.53333	1462.18	1350.92	1267.12	1339.37	1265.68	1242.56	1241.12	1285.91	1233.89	1235.34		2.53333	826.448	838.007	845.231	991.16	1634.11	3680.01	10541.5	32402	4156.8	3510.96
2.56667	1480.14	1290.78	1196.83	1178.04	1293.67	1195.38	1133.23	1289.34	1261.87	1215.62		2.56667	780.54	832.576	920.748	1045.06	1685.39	3612.17	10576.3	32852.1	3902.7	3210.33
2.6	1285.98	1343.65	1212.46	1229.76	1202.37	1193.72	1225.43	1265.8	1160.56	1190.83		2.6	777.069	808.786	863.57	1027.92	1666.59	3693.6	10538.7	33235.2	3885.34	3160.18
2.63333	1314.08	1231.77	1231.77	1251.98	1220.22	1227.44	1325.63	1224.55	1150.9	1123.46		2.63333	781.227	849.097	886.642	908.303	1630.32	3491.7	10694.6	32927.1	3956.68	3187
2.66667	1352.82	1253.2	1253.2	1279.18	1380.25	1263.3	1329.72	1401.91	1274.85	1225.77		2.66667	808.514	815.733	857.603	952.892	1560.72	3407.31	10240.7	33153.4	4370.31	3352.45
2.7	1343.94	1410.2	1256.08	1372.75	1342.5	1470.7	1473.58	1531.2	1345.38	1260.4		2.7	803.773	785.047	864.272	953.58	1538.4	3481.58	10073.1	33055.5	4795.27	3857.53
2.73333	1503.22	1438.3	1396.47	1470.04	1490.24	1420.99	1519.09	1516.21	1432.53	1356.07		2.73333	719.873	807.874	761.709	868.464	1472.93	3394.51	10283.1	32916.5	4987.18	4040.81
2.76667	1747.02	1465.94	1558.19	1513.5	1478.91	1530.8	1589.9	1610.08	1476.03	1464.49		2.76667	716.392	753.869	850.445	882.157	1444.32	3463.76	9994.89	31320.9	4781.23	4413.67
2.8	1834.41	1648.67	1601.15	1549.32	1628.51	1488.84	1622.75	1552.2	1434.13	1334.77		2.8	748.741	863.932	803.456	957.524	1372.21	3233.98	10132.5	30472.3	4466.53	4323.98
2.83333	1915.05	1581.74	1597.55	1596.11	1508.48	1540.08	1617.66	1505.6	1438.08	1425.15		2.83333	749.928	830.38	826.07	952.495	1448.14	3251.12	9928.64	28836.3	4429.17	4118.86
2.86667	1823.77	1558.91	1599.22	1521.49	1495.58	1494.14	1521.49	1422.16	1476.86	1354.51		2.86667	736.992	793.13	803.207	869.421	1438	3446.01	9786.74	27372.4	4249.22	4149.9
2.9	1751	1551.01	1562.52	1476.2	1444.54	1456.05	1464.69	1411.45	1339.51	1289.15		2.9	693.495	709.322	762.557	857.517	1421.52	3232.95	9742.03	25266.5	4214.21	3884.73
2.93333	1626.7	1534.49	1429.31	1377.44	1404.82	1358.71	1423.55	1426.43	1282.35	1298.19		2.93333	718.978	749.235	729.063	873.147	1484.06	3254.85	9822.19	24198.9	4080.45	3825.42
2.96667	1505.99	1517.49	1470.07	1424.08	1392.47	1347.92	1428.4	1286.13	1303.38	1231.52		2.96667	659.591	761.619	730.005	898.136	1422.65	3256.28	9722.86	24325.8	3923.06	3638.53
3	1406.75	1369.23	1317.29	1376.45	1396.65	1369.23	1379.33	1373.56	1276.89	1213.41		3	683.896	748.823	793.55	802.207	1354.81	3158.33	9346.58	25744.2	3974.96	3604.16
3.03333	1388.9	1491.09	1449.35	1368.75	1368.75	1459.42	1397.53	1455.1	1357.23	1257.92		3.03333	693.729	749.861	778.646	873.638	1401.85	3330.47	9402.76	28162.2	3936.41	3379.41
3.06667	1335	1353.75	1313.38	1379.7	1402.76	1352.3	1431.6	1376.81	1350.86	1291.75		3.06667	683.36	751.12	803.021	826.088	1392.67	3243.8	9349.35	30856.5	4141.97	3488.89
3.1	1398.17	1434.14	1385.23	1455.71	1467.22	1508.93	1553.53	1559.28	1438.45	1329.13		3.1	680.387	749.433	755.187	916.293	1355.02	3360.22	9053.61	33638.2	4269.32	3399.06
3.13333	1384.32	1444.76	1403.03	1449.08	1469.22	1496.56	1519.59	1526.78	1453.39	1356.98		3.13333	651.868	720.94	692.16	870.596	1394.39	3476.63	9100.25	35271.4	4508.39	3493.9
3.16667	1381.48	1433.24	1427.49	1431.8	1513.74	1516.62	1497.93	1543.93	1405.92	1398.74		3.16667	632.522	685.711	777.714	843.842	1385.8	3487.49	8930.06	35974.7	4587.22	3529.18
3.2	1402.94	1457.68	1499.45	1485.05	1584.43	1489.37	1600.28	1572.91	1509.53	1392.86		3.2	622.25	731.72	723.077	894.484	1339.57	3544.81	8877.14	36282.1	4636.63	3590.9
3.23333	1346.33	1415.38	1385.17	1559.21	1517.5	1573.6	1527.57	1552.02	1503.12	1370.79		3.23333	671.728	694.742	693.304	841.458	1390.92	3585.91	9079.11	36397	5097.65	3711.05
3.26667	1430.03	1464.53	1497.58	1618.31	1555.07	1539.26	1688.73	1556.51	1559.38	1491.83		3.26667	643.874	731.545	801.969	891.076	1432.91	3509.69	8984.06	36376	5263.1	3723.84
3.3	1333.27	1529.08	1534.84	1585.24	1555	1601.07	1681.7	1635.63	1491.65	1454.21		3.3	604.722	646.477	757.343	897.005	1366.38	3619.69	8800.15	36916.9	5695.91	4191.3
3.33333	1382.37	1521.75	1530.37	1665.45	1550.49	1697.06	1602.22	1675.51	1560.55	1513.13		3.33333	610.712	652.384	747.224	866.493	1370.87	3501.9	9104.64	37749.2	6099.94	4154.28
3.36667	1409.76	1593.71	1644	1678.49	1685.68	1592.27	1748.91	1674.18	1603.77	1531.91		3.36667	613.627	629.435	788.949	863.677	1391.08	3684.64	8902.63	39036.5	6778.64	4482.21
3.4	1380.98	1590.22	1624.85	1672.47	1699.89	1722.98	1760.5	1789.36	1645.06	1649.38		3.4	585.871	640.706	796.553	858.604	1355.01	3848.57	9068.01	39583.8	7382.55	4643.68
3.43333	1401.86	1615.31	1616.76	1769.63	1709.06	1890.78	1799.92	1691.75	1670.12	1556.18		3.43333	625.934	667.759	725.449	839.386	1344.17	3718.1	8887.1	39797.3	7767.92	4697.39
3.46667	1458.51	1685	1731.17	1773	1915.83	1817.73	1869.66	1868.22	1749.92	1682.12		3.46667	549.646	669.385	758.829	901.65	1360.41	3753.75	8911.19	40942.1	8312.49	4964.12
3.5	1489.52	1681.3	1640.92	1878.84	1798.09	1855.77	1937.96	1909.12	1666.88	1700.04		3.5	533.516	622.915	669.057	951.676	1294.86	3875.92	8566.53	41540.7	8784.26	4901.13
3.53333	1492.37	1689.34	1723.85	1975.45	1791.42	1959.64	1882	1910.75	1751.16	1685.03		3.53333	592.348	636.918	707.367	888.522	1397.48	3818.63	8613.49	43303.2	9460.31	4930
3.56667	1575.07	1735.02	1788.34	1893.54	1894.98	1840.22	1954.06	1978.56	1753.76	1673.06		3.56667	573.537	655.677	716.201	843.013	1409.35	3895.15	8822.1	45858.5	10035.5	4899.56
3.6	1581.96	1661.27	1809.8	1863.16	1925.17	1887.68	1916.52	1873.26	1799.71	1668.48		3.6	591.251	621.534	672.007	902.739	1349.78	3802.75	8609.19	47728.3	10287.8	4816.53
3.63333	1567.85	1784.01	1772.48	1811.38	1892.08	1792.65	1887.76	1867.59	1638.46	1687.45		3.63333	602.354	616.764	723.401	929.469	1291.17	3622.77	8633.26	49081.7	10662.2	4889.44
3.66667	1479.25	1694.89	1696.33	1811.33	1982.4	1832.89	1886.09	1932.09	1710.7	1615.82		3.66667	540.524	661.28	734.596	872.602	1283.74	3693.1	8580.83	51899	10481.3	4841.72
3.7	1461.42	1662.99	1639.96	1729.23	1851.61	1766.66	1805.54	1832.89	1794.02	1519.01		3.7	560.091	639.281	695.434	915.726	1308.8	3724.82	8509.34	55708.1	10699.3	4895.39
3.73333	1498.65	1741.71	1656.86	1734.52	1743.15	1815.07	1915.74	1790.62	1584.95	1520.22		3.73333	523.521	660.154	696.111	952.118	1331.82	3648.83	8525.92	58220.2	10581.2	4521.84
3.76667	1429.24	1684.92	1640.39	1667.69	1705.03	1689.23	1736.63	1694.98	1506.81	1465.15		3.76667	499.875	616.225	688.047	933.675	1358.86	3652.82	8483.51	58927.8	10631	4438.55
3.8	1454.19	1634.16	1625.53	1795.42	1726.31	1756.55	1717.67	1753.67	1569.38	1482.99		3.8	541.362	587.436	774.609	820.682	1360.61	3465.58	8657.48	62433.8	10850.3	4518.07
3.83333	1424.01	1507.52	1565.12	1635.67	1639.99	1575.19	1665.9	1674.54	1367.86	1375.06		3.83333	525.544	597.537	698.326	928.702	1301.62	3448.44	8420.23	63002	10186.9	4394.42
3.86667	1375.1	1517.2	1464.09	1498.54	1601.89	1586.1	1601.89	1642.08	1372.23	1263.14		3.86667	498.079	617.216	650.23	878.457	1300.46	3378.9	8254.91	64113	10113.7	4406.64
3.9	1280.02	1515.36	1470.87	1536.88	1657.42	1581.37	1574.19	1582.8	1368.99	1297.24		3.9	479.289	561.084	673.014	872.479	1288.63	3274.66	8136.44	65689.9	10375	4405.44
3.93333	1375.91	1410.38	1360.11	1472.14	1424.74	1429.05	1503.73	1421.87	1410.38	1258.14		3.93333	499.809	580.238	728.169	884.719	1344.31	3290.41	8417.75	67250.1	10362.4	4282.84
3.96667	1216.96	1367.65	1280.11	1396.35	1397.79	1361.91	1402.09	1470.98	1313.12	1162.43		3.96667	440.576	597.002	650.1	896.937	1394.92	3128.52	8167.15	69064.2	10316.9	4379.93
4	1288.58	1318.71	1343.1	1340.23	1444.98	1384.72	1333.06	1505.25	1310.1	1104.9		4	423.307	579.716	674.422	932.711	1291.44	3145.39	7943.82	70260.4	10488	4413.87
4.03333	1137.31	1289.91	1246.72	1441.07	1357.57	1343.17	1409.4	1361.89	1225.12	1101.32		4.03333	492.353	531.223	706.857	914.164	1331.66	3174.38	7720.73	71087.4	10378.3	4118.78
4.06667	1127.04	1273.67	1259.3	1280.86	1392.99	1357.05	1270.8	1352.74	1177.36	1098.29		4.06667	447.079	541.958	698.651	858.22	1296.67	2972.86	7910.86	72465.7	10143.4	4374.48
4.1	1128.69	1219.05	1241.99	1290.76	1355.29	1266.38	1263.51	1350.99	1154.51	1078.5		4.1	443.16	582.274	652.549	841.86	1286.45	2911.37	7599.68	73294.9	10498.1	4278.14
4.13333	1071.86	1233.79	1179.34	1209.43	1312.6	1279.64	1301.14	1283.94	1170.74	1154.98		4.13333	488.644	548.828	663.466	928.566	1362.76	2926.13	7796.8	73682	10356.1	4218.67
4.16667	1108.03	1192.6	1181.13	1234.16	1216.96	1249.93	1318.74	1288.63	1118.06	1059.29		4.16667	432.89	536.095	657.935	838.544	1291.5	2835.28	7324.72	74604.7	10303.3	4407.73
4.2	1056.63	1125.35	1118.19	1255.64	1185.48	1231.3	1235.59	1305.75	1148.26	1049.47		4.2	410.91	524.018	644.284	840.433	1292.86	2791.9	7283.27	75116.4	10405.9	4349.63
4.23333	963.148	1139.96	1099.71	1170.15	1216.15	1244.9	1234.84	1295.22	1119.84	1049.4		4.23333	411.135	485.887	685.704	869.709	1246.34	2712.63	7562.87	75131.3	10479.6	4163.1
4.26667	902.748	1086.75	1066.62	1111.18	1185.93	1125.56	1311	1220.43	1076.68	960.248		4.26667	412.562	521.811	664.124	868.248	1214.68	2656.49	7232.05	74837.5	10161.7	4197.49
4.3	1011.94	1053.68	1060.88	1096.86	1227.85	1115.58	1203.38	1235.05	1092.55	1019.13		4.3	407.365	490.854	647.754	872.309	1255.2	2567.99	7102.27	75145.2	10165.4	4200.33
4.33333	920.591	978.038	1032.61	1121.66	1217.88	1184.85	1209.26	1080.01	1051.28	986.655		4.33333	360.481	494.046	613.249	825.803	1171.92	2582.25	6867.81	74905.4	9773.2	4028.48
4.36667	957.574	1078.17	1063.81	1154.26	1287.77	1111.19	1129.85	1154.26	1144.21	1052.33		4.36667	397.673	456.534	614.455	859.95	1211.68	2545.39	6981.53	74396.4	9667.62	4024.11
4.4	960.015	1028.89	1051.86	1109.26	1099.21	1084.86	1132.21	1226.92	1120.73	919.835		4.4	380.275	476.42	624.225	875.35	1181.01	2400.76	6902.35	73203.6	9538.44	3878.8
4.43333	902.14	1024.24	1041.48	1065.9	1142.04	1159.28	1110.44	1113.31	1022.81	962.474		4.43333	384.99	485.547	611.961	837.496	1199.5	2548.4	6556.32	73761.4	9641.98	4079.74
4.46667	933.558	1008.24	1039.84	1134.63	1127.45	1113.09	1143.25	1080.05	1100.16	955.101		4.46667	341.826	502.685	561.571	812.913	1200.7	2333.89	6500.43	72748.6	9245.09	3936.74
4.5	939.188	982.204	1036.69	1119.86	1096.91	1151.4	1152.84	1144.23	957.828	939.188		4.5	374.241	435.898	592.19	802.97	1215.93	2318.57	6571.45	73481.8	9637.07	4037.79
4.53333	939.925	952.86	984.478	1026.16	1105.2	1109.51	1122.45	1151.19	988.789	938.488		4.53333	434.033	472.837	584.938	790.457	1165.56	2332.57	6167	71332.2	9525.72	3981.03
4.56667	930.566	1046.89	963.596	1019.6	1102.89	1071.3	1167.52	1102.89	993.753	906.153		4.56667	356.143	439.434	577.296	741.007	1114.38	2257.49	6110.43	70219	9485.17	3624.61
4.6	849.33	995.915	1000.23	1021.78	1070.64	1041.9	1074.96	1115.19	952.802	898.192		4.6	375.085	426.821	576.28	758.792	1251.72	2182.97	6055.97	69441	9630.05	3571.21
4.63333	877.41	967.88	973.624	1039.68	1110.05	995.164	1176.1	1148.82	989.42	919.055		4.63333	324.541	426.499	505.48	775.453	1107.17	2082.23	5939.39	69023.9	9652.95	3732.22
4.66667	840.446	938.139	1024.34	1081.81	978.366	1117.72	1149.33	1080.37	965.436	864.87		4.66667	341.925	448.238	524.381	711.147	1097.61	2088.9	5855.83	67469.9	9486.27	3493.96
4.7	874.955	1024.62	1021.74	1046.2	991.52	1100.89	1152.7	1070.67	933.957	864.882		4.7	348.255	404.379	497.919	706.584	1057.72	2131.26	5792.26	66418.9	9192.78	3373.18
4.73333	831.716	904.849	1055.42	1012.4	1009.53	1058.29	1075.49	1148.63	914.887	923.491		4.73333	338.422	412.99	477.52	682.58	1039.64	2090.76	5700.12	66256.2	9298.01	3377.05
4.76667	871.904	992.762	942.404	1025.85	1149.59	1030.17	1022.98	1025.85	926.578	857.516		4.76667	371.207	368.329	520.84	738.097	1096.35	2090.55	5691.83	65345.3	9117.58	3276.11
4.8	844.638	992.342	952.19	986.606	1076.95	996.644	1105.63	1105.63	996.644	920.641		4.8	348.467	440.244	554.966	656.781	1092.72	1977.51	5460.75	63983.1	8992.74	3238.02
4.83333	829.734	986.477	993.667	1095.77	1095.77	1062.69	1071.32	1123.09	976.411	904.511		4.83333	294.793	398.33	442.908	637.04	1039.68	1995.96	5419.87	63617.7	9160.15	3208.21
4.86667	892.468	1017.5	942.768	1079.3	1092.23	1086.48	1119.54	1069.24	1017.5	827.797		4.86667	347.79	385.155	500.127	711.388	1040.49	2036.44	5334.69	63155.4	8824.08	3026.63
4.9	815.054	1013.43	1009.11	1032.11	1013.43	1162.92	1023.49	1167.24	994.739	976.052		4.9	284.622	401.058	482.995	633.931	980.364	1896.04	5367.57	62151.1	8817.53	3102.09
4.93333	917.487	1045.28	1016.56	1065.38	1121.37	1132.86	1049.58	1170.19	977.791	914.615		4.93333	331.674	383.363	449.411	637.503	1048.15	1922.56	5207.71	61573.6	8807.3	2946.3
4.96667	892.462	1096.21	1064.64	1063.21	1183.73	1150.73	1162.21	1101.95	955.594	903.941		4.96667	337.184	354.402	443.361	647.107	985.726	1891.1	5057.76	61096.3	8930.36	2826.61
5	937.167	1014.67	1041.93	1122.3	1125.17	1079.25	1109.39	1156.75	948.648	931.426		5	308.562	376.015	440.598	618.559	955.824	1857.11	4932.69	59710.3	8523.49	2980.85
5.03333	962.566	1067.29	1015.64	1071.59	1140.45	1120.36	1203.57	1192.09	1012.77	900.881		5.03333	321.333	345.72	463.351	605.369	938.179	1854.84	4982.1	58917.3	8620.06	2811.67
5.06667	881.057	1071.6	1126.03	1068.73	1121.74	1045.81	1187.64	1143.23	1047.24	916.873		5.06667	287.955	398.267	474.195	571.613	977.042	1764.98	4827.91	57086.8	8375.06	2833.71
5.1	901.961	1013.81	986.564	1112.75	1177.28	1152.9	1170.11	1112.75	970.791	913.432		5.1	309.735	361.358	460.301	590.791	942.111	1735.09	4947.16	57159.1	8579.38	2869.35
5.13333	902.95	1005.98	1048.91	1130.48	1176.27	1117.6	1130.48	1210.61	951.603	945.879		5.13333	290.489	306.23	453.621	559.514	950.172	1641.34	4852.46	55620.9	8481.43	2833.34
5.16667	958.601	1094.73	1037.41	1144.88	1154.91	1193.6	1235.15	1186.43	988.692	898.42		5.16667	316.668	358.222	431.299	607.544	861.165	1772.48	4825.96	55713.5	8577.26	2762.61
5.2	980.923	1086.74	1058.14	1126.78	1205.42	1073.87	1195.41	1096.75	978.063	986.643		5.2	288.843	358.909	414.676	563.387	809.333	1667.28	4781.64	54542.8	8565.2	2781.19
5.23333	964.474	1143.88	1072.12	1146.75	1149.62	1212.77	1270.18	1123.78	983.132	978.826		5.23333	347.325	343.02	417.652	565.48	839.609	1664.87	4607.08	54055	8780.73	2869.02
5.26667	932.608	1057.24	1062.97	1170.42	1190.47	1052.94	1196.2	1210.53	979.883	919.715		5.26667	277.92	371.038	376.768	568.734	881.036	1646.03	4567.06	53173	8548.19	2789.23
5.3	1057.6	1053.3	1153.75	1143.7	1196.8	1145.14	1259.94	1176.71	997.331	975.806		5.3	288.437	337.227	368.797	523.778	812.215	1551.24	4580.55	52801.1	8740.64	2847.06
5.33333	973.958	1032.77	1130.31	1127.44	1126.01	1220.67	1200.59	1131.74	1114.53	999.777		5.33333	305.527	286.88	401.632	542.203	823.346	1599.36	4466.72	51886.6	8662.35	2775.57
5.36667	1018.8	1130.72	1077.63	1201.03	1272.78	1186.68	1182.38	1120.68	1080.5	994.404		5.36667	256.852	309.944	429.043	525.183	813.603	1582.72	4445.4	51442.1	8718.61	2796.67
5.4	1017.26	1145.85	1188.71	1168.71	1217.29	1214.43	1164.42	1174.42	1011.55	945.826		5.4	282.89	340.04	425.764	562.923	845.814	1528.75	4396.23	50723.1	8709.6	2648.88
5.43333	999.444	1137.1	1145.7	1185.85	1224.57	1218.84	1174.38	1233.17	1006.61	942.087		5.43333	286.785	325.501	398.631	530.552	775.752	1495.58	4376.33	49762.9	8626.48	2883.62
5.46667	971.759	1153.79	1163.82	1165.25	1305.71	1153.79	1119.39	1172.42	981.792	983.226		5.46667	268.022	305.287	418.516	523.145	772.534	1486.31	4272.59	49177.1	8662.7	2777.68
5.5	982.491	1191.59	1215.94	1270.36	1184.43	1105.66	1258.91	1148.63	1001.11	1002.54		5.5	267.822	305.059	416.771	532.779	796.305	1522.43	4219.27	47553.4	8673.42	2726.91
5.53333	964.71	1131.24	1088.17	1266.18	1175.74	1162.82	1223.12	1205.89	1052.28	895.802		5.53333	245.484	305.779	389.042	495.275	735.017	1497.31	4183.28	47161.7	8936.49	2772.11
5.56667	986.914	1104.71	1134.88	1196.65	1215.33	1262.73	1189.47	1142.06	1096.09	920.832		5.56667	297.367	333.281	392.18	504.231	728.334	1564.41	4239.27	46449.6	8806.08	2753.88
5.6	943.716	1082.84	1124.43	1188.97	1206.18	1115.82	1240.6	1197.57	1064.19	968.098		5.6	258.159	283.975	362.857	503.411	801.728	1498.76	4033.02	46441.4	8811.84	2925.81
5.63333	964.793	1168.66	1168.66	1116.98	1237.58	1226.09	1218.91	1118.41	1121.29	904.494		5.63333	290.012	320.162	354.619	417.79	722.159	1422.78	4061.61	45883.7	8855.42	2908.74
5.66667	952.675	1147.8	1130.58	1215.23	1093.28	1124.85	1146.37	1087.54	1005.76	978.5		5.66667	256.82	279.776	360.122	449.077	718.81	1384.54	3975.7	45811.6	8803.63	2961.33
5.7	928.722	1121.07	1096.67	1245.95	1197.15	1133.99	1105.28	1159.83	971.785	922.98		5.7	219.62	304.311	384.695	447.854	760.777	1479.93	3927.33	45289.2	8565.2	2934.01
5.73333	949.057	1151.5	1137.14	1250.57	1223.29	1138.58	1200.32	1200.32	1048.13	939.006		5.73333	279.979	327.36	379.048	427.865	696.358	1392.71	3924.01	44704.7	8830.1	2815.58
5.76667	1038.98	1188.64	1178.57	1126.76	1144.03	1276.42	1251.96	1155.54	985.736	931.053		5.76667	246.074	286.367	384.221	438.904	723.833	1362.76	4014.9	44296.3	8559.36	2787.4
5.8	1038.92	1122.26	1043.23	1132.32	1207.04	1222.85	1178.3	1169.68	1077.72	981.44		5.8	285.954	310.382	333.373	462.699	722.788	1316.25	3855.35	43010.9	8739.56	2934.26
5.83333	1028.94	1095.04	1145.34	1168.33	1155.4	1211.44	1220.07	1151.09	928.342	935.528		5.83333	250.049	296.035	344.895	432.556	650.989	1388.2	3855.64	42880.5	8557.71	2938.79
5.86667	1052.97	1137.73	1113.31	1239.72	1106.13	1179.39	1216.74	1166.46	1012.75	992.641		5.86667	228.408	297.361	344.767	433.832	690.97	1417.85	3743.59	42512.6	8364.91	2878.8
5.9	1036.79	1161.89	1131.69	1213.66	1249.61	1166.2	1197.84	1174.83	927.499	858.476		5.9	243.019	263.151	336.488	455.841	651.407	1297.06	3701.37	42355.8	8429.46	2920.55
5.93333	987.86	1132.67	1114.03	1184.29	1244.5	1141.27	1134.1	1086.79	967.788	896.1		5.93333	256.643	299.656	309.692	476.008	630.854	1277.48	3650.35	41696.6	8282.83	2658.19
5.96667	962.03	1118.77	1136.03	1170.54	1150.41	1249.63	1239.57	1125.96	1000.86	953.402		5.96667	234.396	271.784	358.065	437.156	721.882	1304.28	3678.43	41692.3	8444.01	2886.09
6	981.125	1166.16	1150.38	1144.65	1204.89	1235.01	1203.46	1120.26	935.224	874.98		6	294.051	311.263	347.123	457.571	718.631	1273.74	3720.82	40695.2	8597.75	2959.15
6.03333	954.559	1020.69	1086.82	1105.51	1196.07	1161.57	1196.07	1052.32	940.183	882.68		6.03333	276.017	293.268	333.521	421.214	707.294	1186.01	3645.72	41082	8240.26	2824.86
6.06667	998.578	1102.18	1166.93	1234.55	1192.83	1099.3	1125.2	1159.73	969.8	890.662		6.06667	274.825	267.63	271.947	443.173	621.593	1223.04	3733.88	40333.1	8286.47	2831.7
6.1	958.417	1017.33	1021.64	1143.78	1100.67	1214.19	1090.61	1125.1	958.417	956.98		6.1	251.459	337.673	350.605	448.315	619.307	1229.99	3744.58	41019.4	8260.78	2827.83
6.13333	943.206	1074.88	1077.75	1130.7	1207.99	1104.94	1146.45	1094.92	1017.63	880.231		6.13333	236.159	247.61	346.367	426.518	648.365	1215.15	3559.57	40600.8	8415.86	2939.83
6.16667	991.209	996.955	1067.35	1075.96	1094.64	1084.58	1142.05	1080.28	873.413	903.581		6.16667	238.465	270.069	307.419	412.286	670.862	1211	3531	39998.9	8181.07	2916.17
6.2	943.769	1143.14	1124.49	1069.99	1183.3	1084.33	1067.12	1052.78	942.335	949.506		6.2	246.699	298.334	332.757	433.158	661.212	1186.17	3643.12	39473.4	8492.49	2987.65
6.23333	958.689	1117.52	1047.4	1126.1	1189.06	1111.79	1124.67	1078.88	902.885	807.016		6.23333	257.558	277.591	347.704	392.061	602.4	1140.41	3521.39	39198.9	8068.73	3044.91
6.26667	943.707	1033.92	998.124	1164.24	1095.5	1104.09	1059.7	988.1	986.668	913.635		6.26667	230.557	247.741	312.182	439.633	632.957	1137.03	3562.89	38712	8198.37	3025.88
6.3	941.107	1076.98	1098.43	1141.34	1115.6	1164.23	1137.05	1074.12	923.944	840.989		6.3	233.131	301.784	346.121	421.925	587.834	1118.46	3484.1	38511	8299.76	3024.99
6.33333	932.308	1095.82	1101.56	1092.95	1025.54	1097.26	1095.82	1091.52	952.389	837.643		6.33333	230.926	291.167	316.985	418.822	661.222	1157.5	3578.63	38266.2	8085.27	2946.09
6.36667	951.835	1104.76	1093.32	1079.03	1141.92	944.689	1033.3	1006.14	877.518	821.779		6.36667	231.527	248.678	311.562	381.592	605.973	1184.79	3441.47	38815.1	8077.73	3054.16
6.4	975.374	1032.58	1086.93	1144.13	1106.95	1078.35	1099.8	1044.02	938.19	895.285		6.4	245.989	286.034	290.324	387.575	583.508	1169.88	3479.6	38115.4	8120.49	3019.08
6.43333	921.568	1126.52	1019.03	1074.92	1076.36	1047.69	1023.33	980.331	890.037	829.841		6.43333	236.483	263.715	316.744	397.005	620.59	1123.65	3504.25	37873.2	8275.48	3200.41
6.46667	947.019	1050.17	1073.1	987.135	1143.3	1065.93	1080.26	1044.44	948.452	838.133		6.46667	209.175	287.974	326.657	365.34	601.737	1065.93	3477.18	37651.5	7955.82	3106.11
6.5	918.738	1067.8	1006.17	1057.77	1117.96	1085	1037.7	953.137	884.339	802.641		6.5	245.092	278.058	322.49	398.454	579.048	1092.17	3302.3	38033.7	7938.98	3044.3
6.53333	943.822	1101.6	965.338	1071.48	1067.18	972.51	1064.31	1009.8	860.628	813.294		6.53333	230.935	269.664	352.858	404.495	602.44	1143.2	3224.49	38199	8006.71	3144.16
6.56667	936.296	1098.82	1026.9	1117.51	1118.95	1006.77	1035.53	996.702	943.487	795.348		6.56667	264.637	277.581	362.437	382.572	553.723	1078.68	3297.89	38818.2	8116	3100.85
6.6	942.513	1021.53	989.926	1077.57	1086.19	1057.45	1011.48	929.582	839.067	826.136		6.6	205.456	261.49	346.259	366.373	580.45	1071.82	3362.01	37811.2	8028.6	3132.13
6.63333	910.359	1037.95	1078.1	1122.54	1091	1099.6	1027.92	964.837	818.606	845.846		6.63333	233.683	280.993	334.037	395.684	596.393	1082.4	3360.44	37860.9	7770.31	3119.59
6.66667	904.334	1041.7	997.343	1041.7	1041.7	997.343	1030.25	1003.07	871.423	804.17		6.66667	228.945	277.596	307.645	316.231	580.948	1068.89	3376.94	37202.2	8027.39	3096.48
6.7	999.928	1004.24	1005.67	985.562	999.928	946.771	997.055	995.618	843.33	790.173		6.7	232.742	241.362	350.55	370.663	540.191	989.872	3417.86	37678.3	7779.62	3078.8
6.73333	951.179	1024.24	958.342	1082.97	982.694	1075.81	1107.32	942.584	886.717	805.064		6.73333	244.957	240.66	319.447	419.722	527.16	1051.45	3321.96	37455.5	7809.98	3278.99
6.76667	862.752	1009.18	1036.45	1032.14	1016.35	990.514	958.932	921.608	773.749	714.893		6.76667	245.475	284.234	304.332	390.463	522.532	1007.74	3328.99	36518.4	7668.59	3206.97
6.8	868.238	1010.08	954.202	1071.69	1021.54	992.886	969.962	967.097	802.332	749.321		6.8	246.431	279.384	300.875	405.464	543.007	1149.05	3478.68	37077.8	7706.69	3131.96
6.83333	808.909	995.691	1028.74	1043.11	981.324	1020.12	951.151	905.174	781.611	718.392		6.83333	221.265	316.092	330.46	376.437	563.219	981.324	3215.52	37199.8	7936.8	3156.61
6.86667	812.636	980.323	1003.25	925.861	835.568	974.59	922.994	950.225	783.972	759.607		6.86667	213.55	245.081	273.745	348.273	544.624	1041.95	3263.44	36701.9	7776.65	3184.62
6.9	844.806	962.619	979.86	976.987	909.46	889.345	913.77	928.137	772.969	772.969		6.9	196.834	265.798	308.9	372.117	535.906	1020.09	3349.05	36734.7	7813.02	3238.42
6.93333	845.783	1025.28	982.2	1029.59	1010.92	929.069	875.938	936.249	814.192	746.702		6.93333	267.089	304.424	287.193	358.991	531.307	1035.33	3210.82	36875.6	7923.65	3314.21
6.96667	864.209	971.877	946.036	956.085	1014.94	958.956	966.134	911.583	808.222	732.137		6.96667	198.108	231.126	308.646	387.602	541.207	1016.38	3270.21	36387.2	7523.79	3217.1
7	856.265	912.296	895.055	1004.24	1001.37	1002.81	933.846	867.758	729.836	693.919		7	238.49	262.914	313.198	373.538	521.517	1002.81	3203.81	36384.1	7633.11	3308.69
7.03333	881.915	912.079	933.624	922.133	927.878	916.388	946.551	904.897	725.354	709.554		7.03333	201.088	247.051	293.014	435.212	507.03	983.896	3121.18	36355.3	7934.37	3276.3
7.06667	859.201	923.856	977.017	938.224	943.971	885.063	859.201	863.511	716.958	747.131		7.06667	239.944	290.232	295.979	385.06	478.451	949.718	3303.18	35967.2	7961.26	3287.38
7.1	903.732	963.885	978.207	956.724	952.427	949.563	859.333	875.087	796.315	687.466		7.1	224.859	250.639	336.572	375.242	492.684	999.69	3254.01	35668	7649.49	3185.26
7.13333	810.176	860.364	907.684	909.118	907.684	955.004	904.816	782.931	722.706	668.216		7.13333	235.166	256.675	295.392	364.221	468.899	1018.1	3220.63	34919.3	7723.2	3362.59
7.16667	843.11	968.069	963.76	904.871	910.617	927.852	952.269	848.855	698.044	765.55		7.16667	218.318	267.152	282.952	337.531	456.745	982.432	3274.77	34831.8	7616.72	3306.37
7.2	828.057	886.897	799.355	921.34	983.049	895.508	927.08	825.187	729.035	731.905		7.2	205.22	301.373	318.594	354.472	472.151	954.347	3188.81	35375.4	7805.55	3282.09
7.23333	867.058	911.56	928.786	917.302	918.737	875.671	864.187	887.156	683.311	656.036		7.23333	199.538	281.363	267.008	399.076	558.42	979.029	3229.93	34673.7	7642.74	3328.99
7.26667	724.946	896.114	875.976	962.28	904.744	864.469	888.922	799.742	690.425	673.164		7.26667	207.127	248.841	320.76	392.679	525.01	917.69	3214.79	35013.2	7699.68	3338.49
7.3	769.137	838.014	948.506	872.453	893.978	974.335	862.409	809.315	665.82	662.95		7.3	209.504	274.077	291.296	404.658	489.32	965.726	3108.11	34083.1	7573.7	3419.5
7.33333	746.907	842.958	883.099	883.099	867.329	861.595	818.587	788.481	685.262	666.625		7.33333	216.474	283.853	322.56	374.17	513.229	1004.96	3148.19	34019.4	7678.37	3462.15
7.36667	726.822	776.997	828.606	845.808	911.753	898.851	818.571	736.857	594.933	711.052		7.36667	212.169	278.113	301.05	334.023	460.177	996.334	3130.93	33871	7855.98	3353.13
7.4	682.726	852.33	827.895	806.336	846.58	803.461	836.519	783.338	705.723	628.108		7.4	182.539	248.656	356.455	347.831	448.443	940.006	3210.97	33705.1	7505.68	3346.08
7.43333	787.425	847.996	836.458	836.458	873.955	894.145	842.227	754.255	646.092	624.46		7.43333	197.577	240.842	302.856	346.121	478.8	956.159	3267.96	33415.1	7737.24	3438.13
7.46667	756.716	906.049	871.587	893.126	796.921	855.792	795.485	802.664	674.87	618.87		7.46667	183.794	267.076	295.794	409.23	443.691	918.972	3222.14	33080.1	7670.54	3492.09
7.5	797.088	916.078	885.972	901.742	924.679	812.858	756.947	738.31	669.496	658.028		7.5	207.874	282.421	313.961	384.208	488.861	973.422	3224.19	32828.3	7507.82	3350.35
7.53333	801.536	837.447	830.265	851.812	857.557	813.028	779.989	745.515	600.434	667.947		7.53333	183.865	234.14	308.836	328.946	485.518	876.231	3094.1	32733.7	7585.86	3471.89
7.56667	765.515	847.38	886.159	887.595	791.367	858.87	774.132	725.3	601.784	623.327		7.56667	186.711	244.16	297.301	387.784	466.777	896.212	3143.93	32820.9	7455.51	3546.07
7.6	749.449	815.493	799.7	808.314	821.236	788.214	746.578	656.127	647.513	633.156		7.6	212.488	269.917	272.788	393.389	469.483	926.044	3147.11	32276.6	7752.93	3597.93
7.63333	712.707	826.223	865.019	826.223	890.883	752.94	732.823	689.716	626.492	603.502		7.63333	218.41	261.517	308.935	370.722	466.995	972.787	3159.76	32498.6	7819.66	3439.96
7.66667	761.102	814.236	824.288	827.16	814.236	765.411	809.928	752.486	621.806	550.004		7.66667	193.866	239.819	317.365	404.964	498.307	880.294	3301.46	31972	7662.72	3603.03
7.7	695.345	813.396	882.498	822.033	870.981	781.724	745.733	708.302	580.174	629.122		7.7	197.23	269.212	316.72	401.659	466.443	902.653	3240.62	32177.4	7740.93	3532.87
7.73333	713.802	900.511	788.486	825.828	808.593	795.667	761.198	749.708	594.596	634.81		7.73333	205.38	258.52	340.385	382.035	438.048	916.31	3257.35	31829.6	7695.28	3665.24
7.76667	759.985	810.267	840.437	828.944	780.098	729.815	757.111	673.786	599.081	544.488		7.76667	212.623	300.259	324.682	385.021	418.063	909.396	3177.86	31182.4	7760.75	3626.09
7.8	663.725	776.73	799.617	798.186	735.247	772.438	815.352	743.83	595.064	593.633		7.8	184.527	244.605	333.293	376.206	436.285	935.509	3131.24	30847.5	7718.66	3637.61
7.83333	681.72	812.049	869.337	791.999	916.599	774.813	750.465	673.127	600.086	620.136		7.83333	180.455	260.658	309.352	365.207	423.927	876.498	3133.62	31314.7	7551.92	3643.48
7.86667	660.297	766.058	776.063	817.51	827.515	790.355	760.342	687.452	600.27	568.827		7.86667	190.085	222.957	291.56	361.591	473.07	847.524	3202.87	31058.2	7670.59	3635.92
7.9	701.542	764.538	751.653	803.195	787.446	767.402	753.084	708.701	572.688	549.78		7.9	170.375	244.824	319.273	409.472	465.309	853.305	2957.93	30507.1	7635.36	3656.61
7.93333	628.955	773.329	763.322	777.617	784.764	817.641	717.58	654.685	616.09	618.949		7.93333	204.41	253.011	290.177	335.919	428.833	890.543	3121.9	30082.6	7749.01	3545.02
7.96667	689.759	775.621	755.586	739.845	794.224	731.259	757.017	662.569	588.155	556.672		7.96667	190.328	257.586	307.672	390.672	452.207	902.983	3146.84	30224.9	7641.72	3536.09
8	665.909	786.202	796.227	746.105	801.955	726.056	680.23	635.836	562.801	578.553		8	176.144	246.315	350.855	355.152	475.445	915.088	3078.93	29761.1	7562.72	3614.53

## Sheet: Figure 8 D
		E. coli, antibiotic resistant			E. coli, antibiotic sensitive
Ampicillin	Well	OD600 after 15 h	Blk corr.	Well	OD600 after 15 h	Blk corr.			Figure 8 D
(µg/ml)		(0.3 mL, 96-well plate)			(0.3 mL, 96-well plate)
200	C1	0.4439	0.7888	D1	0.0454	-0.0041	0
100	C2	0.2953	0.4916	D2	0.0478	-0.0017	0
50	C3	0.3148	0.5306	D3	0.0458	-0.0037	0
25	C4	0.3316	0.5642	D4	0.0459	-0.0036	0
12.5	C5	0.3091	0.5192	D5	0.0448	-0.0047	0
6.25	C6	0.4017	0.7044	D6	0.0466	-0.0029	0
3.125	C7	0.4246	0.7502	D7	0.1161	0.1332	0.1332
1.5625	C8	0.4329	0.7668	D8	0.2138	0.3286	0.3286
0.78125	C9	0.4304	0.7618	D9	0.5586	1.0182	1.0182
0	C10	0.4645	0.83	D10	0.5336	0.9682	0.9682
Blank:	F11	0.0495	(sterile control)
yellow: minimal inhibitory concentration, sensitive strain

## Sheet: Suppl. Fig. S2
Supplementary Figure S2
Tubes with 2 mL low strength medium (20 mM MOPS buffer, 0.05 g/L KH2PO4, 0.5 g/L glucose, 0.5 g/L glycerol, 0.1 g/L sodium pyruvate, 0.1 g/L yeast extract, 0.05 g/L peptone, 0.05 g/L tryptone, 0.1 mM CaCl2 and 0.5 mM MgSO4, pH 7.4, filter-sterilized) were supplemented with 4 µg Imipenem, 50 µg/mL Ampicillin or 50 µg/mL Poylmyxin B from 100-fold concentrated, filter-sterilized stock solutions in w…
	A	B		A: E. coli, antibiotic resistant, open bars
	OD600	OD600
Imipenem	0.0005	0.0006		B: E. coli, antibiotic sensitive, closed bars
Ampicillin	0.0012	0.24
Polymyxin B	0.0062	0.0069
no antibiotic	0.1549	0.2556
