# Supplementary material for: Real-time monitoring of extracellular ATP in bacterial cultures using thermostable luciferase
Source: PLoS One. 2021 Jan 22;16(1):e0244200. doi: 10.1371/journal.pone.0244200 (PMC7822345; doi:10.1371/journal.pone.0244200)
Supplement: S5 Data — (XLSX) [file pone.0244200.s007.xlsx]

## Sheet: raw data Fig. 9
			E. coli ATCC 25922, antibiotic sensitive					E. coli ATCC 25922, antibiotic sensitive					E. coli RKI 66/09 AmpC (CMY-2), antibiotic resistant					E. coli RKI 66/09 AmpC (CMY-2), antibiotic resistant					E. coli ATCC 25922, antibiotic sensitive					E. coli RKI 66/09 AmpC (CMY-2), antibiotic resistant					sterile medium with thermostable luciferase and luciferin
			with Imipenem					with Ampicillin					with Imipenem					with Ampicillin					without antibiotics					without antibiotics
			RLU	RLU	RLU	RLU	RLU	RLU	RLU	RLU	RLU	RLU	RLU	RLU	RLU	RLU	RLU	RLU	RLU	RLU	RLU	RLU	RLU	RLU	RLU	RLU	RLU	RLU	RLU	RLU	RLU	RLU	RLU	RLU	RLU	RLU	RLU
Time(hh:mm:ss)	Time (min)	Temperature (°C)	D2	D3	D4	avg.	stdev.	D5	D6	D7	avg.	stdev.	E2	E3	E4	avg.	stdev.	E5	E6	E7	avg.	stdev.	F8	F9	F10	avg.	stdev.	G2	G3	G4	avg.	stdev.	G5	G6	G7	avg.	stdev.
00:00:00	0	37	584.002	562.688	611	585.897	24.2117	566.951	579.739	504.43	550.373	40.2986	389.335	422.016	399.281	403.544	16.7524	413.49	429.121	426.279	422.963	8.3263	637.997	615.262	596.79	616.683	20.6402	595.369	663.574	581.16	613.368	44.0566	63.942	66.784	73.888	68.2047	5.12293
02:00:00	2	37	497.464	450.56	451.981	466.668	26.6793	469.037	471.88	470.458	470.458	1.4215	268.63	244.468	282.844	265.314	19.4017	284.265	285.686	280.001	283.317	2.95861	540.103	446.296	466.194	484.198	49.4271	466.194	416.448	393.707	425.45	37.0724	59.696	62.538	62.538	61.5907	1.64083
04:00:00	4	37	559.213	469.568	499.45	509.41	45.645	495.181	463.876	522.217	493.758	29.1965	401.267	419.765	358.579	393.204	31.3798	247.59	210.594	212.017	223.4	20.9609	466.722	411.228	429.726	435.892	28.2562	298.816	301.662	325.852	308.777	14.856	73.993	62.609	69.724	68.7753	5.75099
06:00:00	6	37	647.595	603.278	629.01	626.628	22.2543	776.256	714.784	627.581	706.207	74.7077	1698.33	1829.85	1592.54	1706.91	118.886	418.864	373.117	405.998	399.326	23.592	544.666	640.447	576.116	587.076	48.8221	530.37	433.159	474.617	479.382	48.7804	70.049	58.612	67.19	65.2837	5.95204
08:00:00	8	37	1279.85	1218.43	1261.28	1253.18	31.5008	1814.07	1765.5	1504.11	1694.56	166.715	4155.22	4823.71	4108.08	4362.34	400.255	621.355	598.5	565.647	595.167	28.0031	718.486	1208.43	1108.44	1011.78	258.877	844.185	687.061	735.627	755.624	80.4482	81.419	74.277	78.562	78.086	3.59471
10:00:00	10	37	2415.66	2597.51	2719.22	2577.46	152.774	3946.38	4206.99	3420.86	3858.08	400.433	7526.19	8567.2	7354.36	7815.92	656.278	673.004	618.591	611.431	634.342	33.6731	1142.67	1848.61	1665.33	1552.2	366.312	705.938	609.999	711.666	675.868	57.1158	78.756	74.46	78.756	77.324	2.4803
12:00:00	12	37	6974.88	7026.4	7447.12	7149.47	259.062	9452.01	10236.2	8076.78	9255	1093.12	11452.6	12767.7	11610	11943.4	718.172	719.812	618.209	664.002	667.341	50.8837	1451.07	2349.76	2255.32	2018.72	493.858	631.088	538.07	529.484	566.214	56.3463	61.535	64.397	70.121	65.351	4.37178
14:00:00	14	37	18325	17949.7	18872	18382.2	463.778	21736.8	23025.7	19281.9	21348.1	1901.93	14683.7	15800.7	14787.6	15090.7	617.139	708.638	658.124	658.124	674.962	29.1643	2137.46	3186.7	3212.68	2845.62	613.419	536.89	470.501	460.398	489.263	41.5544	86.595	63.503	92.368	80.822	15.2739
16:00:00	16	37	32898.8	30445.8	31706.1	31683.6	1226.65	33202.4	34324.5	31258.7	32928.5	1551.17	16225.7	16857.3	16706.2	16596.4	329.806	654.609	581.235	551.023	595.622	53.2706	3050.05	4189.5	4582.27	3940.6	795.855	486.281	415.785	389.888	430.651	49.8865	89.2	67.619	69.058	75.2923	12.0659
18:00:00	18	37	39825.5	35545.4	36897.7	37422.9	2187.86	36577.6	36093.2	35320.6	35997.1	634.022	16512	16421.2	16676.4	16536.6	129.334	611.237	531.949	547.807	563.664	41.9552	4042.24	4641.94	5297.87	4660.68	628.025	516.091	425.271	399.322	446.895	61.3142	98.029	82.171	85.054	88.418	8.44727
20:00:00	20	37	37622.4	33667.3	34150.4	35146.7	2157.55	31837.2	30664	31594.2	31365.1	619.208	15243.6	14349.4	15328.4	14973.8	542.431	575.068	518.999	471.555	521.874	51.8164	4678.18	4379.14	5109.48	4722.26	367.159	649.826	520.436	445.677	538.646	103.286	76.196	70.446	94.886	80.5093	12.7782
22:00:00	22	37	30700.5	26275.1	26977.7	27984.5	2378.27	24494.9	23201.8	24815.3	24170.7	854.245	12888.3	12339.4	13475.9	12901.2	568.373	614.959	495.703	466.966	525.876	78.4748	4441.21	3906.71	4140.91	4162.95	267.929	626.453	584.786	495.703	568.981	66.7926	67.531	83.336	79.025	76.6307	8.17001
1 day, 0:00:00	24	37	22385.6	18868.5	19405.2	20219.8	1894.79	17169.5	16553.9	18400.7	17374.7	940.352	10551.4	9894.17	11551.6	10665.7	834.592	624.215	454.888	424.753	501.285	107.521	3631.93	2657.58	3184.21	3157.91	487.707	743.318	618.475	548.161	636.651	98.84	103.318	70.314	83.229	85.6203	16.6314
1 day, 2:00:00	26	37	15214	12872.3	13388.7	13825	1230.32	11550.4	11159.1	12427.8	11712.4	649.677	8643.37	7975.95	8910.91	8510.08	481.522	525.017	435.836	473.235	478.029	44.7834	2780.43	2041.1	2213.7	2345.08	386.782	572.485	517.825	404.191	498.167	85.8519	70.482	63.29	87.743	73.8383	12.5673
1 day, 4:00:00	28	37	10388.9	8327.86	8697.35	9138.04	1098.92	7632.19	7484.98	8606.42	7907.86	609.431	6796.52	6318.78	6924.97	6680.09	319.425	484.95	438.764	457.527	460.414	23.2279	2024.96	1502.48	1589.08	1705.5	280.021	482.064	456.084	352.166	430.105	68.7355	88.042	66.392	75.052	76.4953	10.8969
1 day, 6:00:00	30	37	6794.1	5588.44	5876.88	6086.47	629.565	5246.64	4965.42	5558.15	5256.74	296.496	5276.93	4832.74	5351.92	5153.86	280.619	552.354	428.327	380.735	453.805	88.601	1383.05	1142.2	1237.39	1254.21	121.3	399.483	311.51	294.204	335.066	56.4541	72.109	67.782	59.129	66.34	6.60906
1 day, 8:00:00	32	37	4515.9	3710.63	3835.19	4020.57	433.465	3396.34	3228.33	3832.29	3485.65	311.726	4362.38	3794.63	4426.11	4194.37	347.648	476.502	450.432	393.947	440.294	42.201	1093.49	1081.9	1003.7	1059.7	48.8439	265.045	256.355	276.632	266.011	10.1729	69.52	73.865	63.727	69.0373	5.08621
1 day, 10:00:00	34	37	3065.22	2547.38	2605.07	2739.22	283.79	2198.3	2196.86	2521.41	2305.52	186.965	3125.8	2717.58	3301.78	3048.39	299.692	457.258	354.844	390.905	401.002	51.9483	816.429	1009.72	949.135	925.094	98.8617	250.987	246.66	275.509	257.719	15.558	73.565	96.644	56.256	75.4883	20.2626
1 day, 12:00:00	36	37	2102.9	1830.81	1893.04	1942.25	142.562	1639.77	1523.98	1654.24	1606	71.3925	2505.24	2128.95	2670.23	2434.81	277.43	374.845	364.714	369.056	369.538	5.08269	725.087	1043.49	930.6	899.725	161.43	261.958	260.51	256.168	259.545	3.01313	70.917	66.575	49.207	62.233	11.4879
1 day, 14:00:00	38	37	1615.91	1295.04	1506.06	1472.34	163.072	1162.07	1141.83	1218.44	1174.11	39.697	1864.51	1623.14	1944.01	1810.55	167.102	422.045	346.886	374.348	381.093	38.0308	604.16	1098.47	903.349	868.66	248.975	242.82	245.711	254.383	247.638	6.01754	75.159	53.478	53.478	60.705	12.5175
1 day, 16:00:00	40	37	1238.43	1047.46	1109.67	1131.85	97.3996	940.396	879.632	996.82	938.949	58.6074	1526.34	1458.34	1451.1	1478.59	41.5043	413.774	425.348	387.733	408.952	19.2656	580.152	1122.69	999.714	900.851	284.459	230.035	166.378	306.714	234.376	70.2686	54.977	67.998	60.764	61.2463	6.52389
1 day, 18:00:00	42	37	909.545	863.125	942.91	905.193	40.0701	767.384	718.062	735.47	740.305	25.014	1202.57	1102.48	1141.65	1148.9	50.4397	345.25	351.053	324.941	340.415	13.7111	528.03	1109.73	944.361	860.708	299.738	277.07	242.255	213.243	244.189	31.9574	66.729	68.18	56.575	63.828	6.32304
1 day, 20:00:00	44	37	823.565	664.631	728.205	738.8	79.995	625.62	609.727	681.969	639.105	37.9621	920.37	904.476	933.373	919.406	14.4726	332.316	364.102	365.547	353.988	18.7827	510.032	1090.86	957.936	852.943	304.316	257.183	273.077	293.305	274.522	18.1043	53.459	59.239	76.577	63.0917	12.0309
1 day, 22:00:00	46	37	704.883	609.55	625.439	646.624	51.0754	577.773	522.884	476.663	525.773	50.6169	792.993	772.771	801.66	789.141	14.8246	323.553	323.553	323.553	323.553	0	443.441	1123.77	1107.88	891.696	388.282	307.664	278.775	293.22	293.22	14.4445	59.222	52	57.777	56.333	3.82141
2 days, 0:00:00	48	37	595.627	500.211	552.256	549.365	47.7737	495.874	461.177	464.068	473.706	19.2521	693.934	644.78	641.889	660.201	29.2494	297.813	316.607	328.173	314.198	15.3227	472.743	1214.38	984.519	890.549	379.645	270.345	270.345	322.39	287.693	30.0482	66.502	54.936	60.719	60.719	5.783
2 days, 2:00:00	50	37	458.103	432.091	541.92	477.371	57.3938	387.292	417.639	439.316	414.749	26.1321	609.84	544.81	543.365	566.005	37.9691	326.597	346.829	352.609	342.012	13.6587	453.767	1114.19	1093.95	887.303	375.589	294.804	290.469	309.255	298.176	9.83647	49.134	54.915	69.366	57.805	10.421
2 days, 4:00:00	52	37	468.038	388.341	439.058	431.812	40.3395	376.749	379.647	369.504	375.3	5.22444	543.388	441.956	465.14	483.495	53.1487	357.912	368.055	350.667	358.878	8.73416	401.383	1214.29	1062.14	892.606	432.16	317.339	330.38	347.768	331.829	15.2662	63.758	72.452	56.512	64.2407	7.98095
2 days, 6:00:00	54	37	398.415	353.503	411.454	387.791	30.4013	339.015	336.118	343.361	339.498	3.64558	450.571	386.825	430.288	422.561	32.5678	438.981	412.903	441.879	431.254	15.9586	421.596	1261.89	1099.63	927.704	445.748	320.181	325.976	404.21	350.122	46.9308	46.361	62.298	53.605	54.088	7.97947
2 days, 8:00:00	56	37	337.533	323.047	404.171	354.917	43.2658	305.663	330.29	344.776	326.91	19.7744	376.646	389.684	354.917	373.749	17.5636	538.894	480.948	566.418	528.753	43.628	450.527	1319.71	1099.52	956.585	451.877	320.149	436.041	502.678	419.623	92.3655	69.535	62.292	72.432	68.0863	5.22292
2 days, 10:00:00	58	37	322.589	261.832	316.803	300.408	33.5328	309.57	315.356	296.551	307.159	9.63155	334.162	260.386	364.54	319.696	53.5627	637.945	572.849	580.082	596.959	35.679	384.792	1254.19	1056.01	898.331	455.643	451.335	499.073	535.237	495.215	42.0838	63.65	54.97	67.99	62.2033	6.62946
01:00:00	60	37	309.175	246.76	307.724	287.886	35.6238	285.951	296.111	278.693	286.918	8.7492	320.787	275.79	303.369	299.982	22.6889	706.893	731.569	737.375	725.279	16.1852	425.297	1146.71	1032.04	868.013	387.666	502.228	528.356	658.993	563.192	83.9881	40.643	58.061	49.352	49.352	8.709
01:02:00	62	37	270.469	232.864	229.971	244.435	22.5927	231.418	274.808	282.04	262.755	27.3788	264.684	227.078	296.504	262.755	34.7532	820.086	794.052	841.781	818.64	23.8973	445.479	1227.96	1090.56	921.331	417.787	553.956	543.831	756.446	618.078	119.937	70.872	52.069	79.55	67.497	14.0479
01:04:00	64	37	262.097	241.825	243.273	249.065	11.3092	199.831	243.273	256.305	233.136	29.5701	247.617	250.513	266.442	254.857	10.1366	932.546	970.195	1019.43	974.057	43.57	451.792	1267.05	1074.45	931.098	426.114	734.163	600.942	771.812	702.306	89.7792	70.955	60.818	56.474	62.749	7.43111
01:06:00	66	37	260.435	221.37	258.988	246.931	22.1483	185.198	217.029	211.242	204.49	16.9558	237.285	224.263	235.838	232.462	7.13731	1212.47	1224.04	1114.08	1183.53	60.4227	442.739	1264.56	1060.55	922.614	427.919	740.792	613.469	862.328	738.863	124.441	82.471	63.662	69.449	71.8607	9.63362
01:08:00	68	37	231.638	202.684	179.52	204.614	26.1125	204.131	208.474	222.952	211.852	9.85481	227.295	207.027	220.056	218.126	10.2709	1434.71	1404.31	1608.44	1482.48	110.133	419.844	1192.94	1091.6	901.459	420.157	784.675	713.736	846.928	781.78	66.6432	59.357	68.044	59.357	62.2527	5.01544
01:10:00	70	37	220.493	192.932	230.648	214.691	19.5159	200.185	205.987	201.635	202.602	3.01954	172.623	188.58	234.999	198.734	32.404	1721.88	1766.85	1958.33	1815.68	125.563	484.505	1269.29	1086.51	946.767	410.63	757.22	709.35	847.158	771.243	69.966	63.827	62.376	49.321	58.508	7.98919
01:12:00	72	37	234.673	204.252	185.42	208.115	24.8527	185.42	194.112	181.075	186.869	6.63819	173.832	183.972	220.187	192.664	24.3691	2172.9	2336.59	2391.64	2300.37	113.778	508.458	1237.1	1167.57	971.043	402.116	793.831	689.532	883.645	789.003	97.1465	46.355	60.841	65.187	57.461	9.86049
01:14:00	74	37	210.228	187.03	163.833	187.03	23.1975	179.781	187.03	185.58	184.13	3.83577	160.933	136.286	155.134	150.784	12.8864	2677.87	2711.21	3169.36	2852.82	274.647	443.653	1283.11	1123.63	950.133	445.814	846.71	790.166	940.95	859.275	76.1733	68.143	59.444	59.444	62.3437	5.02237
01:16:00	76	37	173.067	168.74	193.258	178.355	13.0865	183.162	196.142	168.74	182.681	13.7073	144.222	160.087	175.951	160.087	15.8645	3495.95	3752.66	3761.32	3669.98	150.775	522.085	1280.69	1241.75	1014.84	427.186	824.952	801.876	902.832	843.22	52.8991	46.151	49.036	74.996	56.7277	15.8865
01:18:00	78	37	205.666	144.835	165.112	171.871	30.9736	154.973	188.285	178.147	173.802	17.0758	152.077	150.628	140.49	147.732	6.31318	4197.32	5050.4	4655	4634.24	426.918	561.96	1287.58	1236.89	1028.81	405.099	832.801	790.799	919.702	847.767	65.7418	76.763	46.347	56.486	59.8653	15.487
01:20:00	80	37	156.271	157.718	179.422	164.47	12.9687	160.612	156.271	176.528	164.47	10.6654	143.248	134.567	166.4	148.072	16.4556	5171.41	6168.36	5363.85	5567.88	528.863	625.084	1358.69	1261.74	1081.84	398.52	837.786	850.808	943.413	877.336	57.5939	60.772	83.923	72.348	72.3477	11.5755
01:22:00	82	37	140.651	156.601	181.252	159.501	20.4553	147.901	179.802	150.801	159.501	17.6406	102.951	120.351	126.151	116.484	12.0737	5769.6	6833.91	5708.7	6104.07	632.792	627.855	1444.21	1347.06	1139.71	445.932	890.308	912.058	984.558	928.975	49.3497	60.901	53.65	50.75	55.1003	5.2286
01:24:00	84	37	162.061	164.955	147.591	158.202	9.30291	122.993	147.591	149.038	139.874	14.6373	157.72	115.758	140.356	137.945	21.0847	6371.01	7161.06	6279.85	6603.97	484.597	665.606	1378.96	1383.3	1142.62	413.116	840.69	918.826	1002.75	920.756	81.0477	70.902	56.432	50.644	59.326	10.4345
01:26:00	86	37	157.909	121.691	123.14	134.247	20.505	121.691	144.871	134.73	133.764	11.6202	104.307	110.102	120.243	111.551	8.06616	6509.04	6939.3	6051.25	6499.86	444.1	669.302	1457.4	1393.66	1173.45	437.769	811.276	851.839	934.416	865.844	62.7532	53.602	46.359	73.884	57.9483	14.2679
01:28:00	88	37	147.961	108.795	152.312	136.356	23.9675	166.818	142.158	147.961	152.312	12.893	92.838	111.696	108.795	104.443	10.1544	6108.45	6576.99	5506.45	6063.96	536.654	723.846	1507.17	1468	1233	441.379	867.455	899.368	945.787	904.203	39.3892	62.376	68.178	42.067	57.5403	13.7107
01:30:00	90	37	145.014	130.512	147.914	141.147	9.32334	130.512	140.663	123.262	131.479	8.74071	129.062	111.661	140.663	127.129	14.5973	5693.24	6028.23	5056.63	5592.7	493.538	845.431	1595.15	1524.1	1321.56	413.867	819.328	938.24	965.792	907.787	77.8362	68.157	59.456	62.356	63.323	4.43037
01:32:00	92	37	108.501	114.287	102.714	108.501	5.7865	133.094	134.541	115.734	127.79	10.4656	105.607	109.947	117.181	110.912	5.84699	5161.74	5238.42	4651.07	5017.08	319.283	892.6	1598.58	1529.14	1340.1	389.103	805.799	891.153	972.167	889.706	83.1934	43.4	47.74	73.781	54.9737	16.4315
01:34:00	94	37	98.376	146.117	137.436	127.31	25.4304	124.416	121.523	127.31	124.416	2.8935	91.142	96.929	133.096	107.056	22.7365	4654.03	4583.15	4121.65	4452.94	289.091	924.441	1615.96	1446.7	1329.03	360.465	857.893	904.187	975.076	912.385	59.0201	54.975	46.294	31.827	44.3653	11.6939
01:36:00	96	37	114.57	116.02	133.423	121.338	10.4913	149.376	133.423	118.921	133.907	15.2333	65.261	104.418	110.219	93.2993	24.4545	4163.68	4359.47	3725.7	4082.95	324.502	889.006	1586.58	1541.62	1339.07	390.413	823.745	971.671	968.77	921.395	84.5801	68.162	43.508	52.209	54.6263	12.5035
01:38:00	98	37	117.266	104.236	104.236	108.579	7.52287	130.295	124.504	88.311	114.37	22.7527	114.37	104.236	121.609	113.405	8.72661	3890.03	4062.31	3552.71	3835.02	259.215	939.572	1650.4	1495.5	1361.82	373.794	761.502	901.931	969.974	877.802	106.31	59.357	62.252	40.536	54.0483	11.7912
01:40:00	100	37	116.393	84.385	128.033	109.604	22.6022	122.213	146.947	112.029	127.063	17.9571	94.57	114.939	107.664	105.724	10.3221	4092.68	3889	3648.93	3876.87	222.123	996.619	1610.59	1555.31	1387.51	339.645	919.508	916.598	995.164	943.757	44.5438	71.291	45.102	50.922	55.7717	13.7516
01:42:00	102	37	98.829	85.749	94.469	93.0157	6.66001	117.723	117.723	109.003	114.816	5.03449	90.109	111.91	138.07	113.363	24.0135	3796.21	3656.69	3457.57	3636.82	170.189	1104.56	1633.59	1533.31	1423.82	280.995	869.117	892.371	1015.91	925.799	78.8984	45.055	40.694	46.508	44.0857	3.02578
01:44:00	104	37	82.89	111.974	98.886	97.9167	14.5662	123.608	125.062	109.066	119.245	8.84549	109.066	88.707	117.791	105.188	14.9248	3772.21	3811.48	3511.91	3698.53	162.809	1115.38	1582.18	1557.46	1418.34	262.662	894.337	1000.49	1029.58	974.803	71.1867	58.168	59.622	46.535	54.775	7.17299
01:46:00	106	37	103.065	111.775	101.613	105.484	5.49604	91.452	110.323	127.743	109.839	18.1503	117.581	108.871	90	105.484	14.099	3797.44	3700.18	3430.18	3642.6	190.28	1162.75	1602.59	1556.14	1440.49	241.651	920.327	1005.97	1151.13	1025.81	116.676	43.549	42.097	43.549	43.065	0.838313
01:48:00	108	37	101.373	92.684	98.477	97.5113	4.42426	105.718	111.511	92.684	103.304	9.64279	98.477	121.648	111.511	110.545	11.6156	3913.01	3866.67	3685.65	3821.78	120.147	1248.34	1582.87	1620.53	1483.91	204.879	902.223	1015.18	1084.69	1000.7	92.094	69.513	52.135	46.342	55.9967	12.0585
01:50:00	110	37	118.617	104.151	98.365	107.044	10.4314	102.705	125.85	102.705	110.42	13.3628	89.686	91.132	117.17	99.3293	15.4674	3853.6	3920.14	3710.39	3828.04	107.185	1319.25	1524.66	1611.45	1485.12	150.06	1025.6	1014.03	1151.45	1063.69	76.2198	67.988	39.057	60.755	55.9333	15.0561
01:52:00	112	37	98.612	110.214	97.162	101.996	7.15383	102.963	134.867	111.664	116.498	16.4922	95.712	116.015	130.516	114.081	17.4824	3977.85	4040.21	3803.83	3940.63	122.507	1351.57	1725.72	1751.82	1609.7	223.93	1023.83	1076.04	1193.5	1097.79	86.902	81.21	47.856	49.306	59.4573	18.8523
01:54:00	114	37	71.187	114.772	114.772	100.244	25.1638	107.508	113.319	84.263	101.697	15.375	117.677	95.885	122.036	111.866	14.0105	4277.06	4027.18	3889.16	4064.46	196.62	1400.5	1660.56	1600.99	1554.02	136.241	986.455	1016.96	1243.6	1082.34	140.487	52.301	62.471	59.565	58.1123	5.23831
01:56:00	116	37	110.029	94.104	114.373	106.169	10.6717	91.209	88.313	78.179	85.9003	6.84185	97	105.686	133.194	111.96	18.8951	4375.12	4113.07	4184.01	4224.07	135.536	1504.22	1692.43	1692.43	1629.69	108.663	1029.35	1098.85	1279.82	1136.01	129.3	52.119	49.224	53.567	51.6367	2.21131
01:58:00	118	37	99.912	79.64	108.6	96.0507	14.8611	81.088	110.048	108.6	99.912	16.3181	105.704	107.152	101.36	104.739	3.01425	4455.51	4190.52	4183.28	4276.44	155.121	1439.32	1741.95	1772.36	1651.21	184.132	1044.01	1048.36	1298.86	1130.41	145.899	59.368	63.712	50.68	57.92	6.63557
02:00:00	120	37	67.978	89.673	91.119	82.9233	12.9632	109.921	111.368	117.153	112.814	3.8267	98.351	86.78	115.707	100.279	14.5596	4647.07	4349.12	4372.27	4456.15	165.743	1573.61	1752.96	1774.65	1700.41	110.342	1093.43	1161.41	1281.45	1178.76	95.206	62.192	59.3	49.175	56.889	6.83522

## Sheet: Figure 9
	E. coli ATCC 25922, antibiotic sensitive						E. coli RKI 66/09 AmpC (CMY-2), antibiotic resistant						sterile control				Figure 9A
	without antibiotics		with Imipenem		with Ampicillin		without antibiotics		with Imipenem		with Ampicillin
	RLU	RLU	RLU	RLU	RLU	RLU	RLU	RLU	RLU	RLU	RLU	RLU	RLU	RLU
Time (h)	avg.	stdev.	avg.	stdev.	avg.	stdev.	avg.	stdev.	avg.	stdev.	avg.	stdev.	avg.	stdev.
0	616.683	20.6402	585.897	24.2117	550.373	40.2986	613.368	44.0566	403.544	16.7524	422.963	8.3263	68.2047	5.12293
0.0333333	484.198	49.4271	466.668	26.6793	470.458	1.4215	425.45	37.0724	265.314	19.4017	283.317	2.95861	61.5907	1.64083
0.0666667	435.892	28.2562	509.41	45.645	493.758	29.1965	308.777	14.856	393.204	31.3798	223.4	20.9609	68.7753	5.75099
0.1	587.076	48.8221	626.628	22.2543	706.207	74.7077	479.382	48.7804	1706.91	118.886	399.326	23.592	65.2837	5.95204
0.133333	1011.78	258.877	1253.18	31.5008	1694.56	166.715	755.624	80.4482	4362.34	400.255	595.167	28.0031	78.086	3.59471
0.166667	1552.2	366.312	2577.46	152.774	3858.08	400.433	675.868	57.1158	7815.92	656.278	634.342	33.6731	77.324	2.4803
0.2	2018.72	493.858	7149.47	259.062	9255	1093.12	566.214	56.3463	11943.4	718.172	667.341	50.8837	65.351	4.37178
0.233333	2845.62	613.419	18382.2	463.778	21348.1	1901.93	489.263	41.5544	15090.7	617.139	674.962	29.1643	80.822	15.2739
0.266667	3940.6	795.855	31683.6	1226.65	32928.5	1551.17	430.651	49.8865	16596.4	329.806	595.622	53.2706	75.2923	12.0659
0.3	4660.68	628.025	37422.9	2187.86	35997.1	634.022	446.895	61.3142	16536.6	129.334	563.664	41.9552	88.418	8.44727
0.333333	4722.26	367.159	35146.7	2157.55	31365.1	619.208	538.646	103.286	14973.8	542.431	521.874	51.8164	80.5093	12.7782
0.366667	4162.95	267.929	27984.5	2378.27	24170.7	854.245	568.981	66.7926	12901.2	568.373	525.876	78.4748	76.6307	8.17001
0.4	3157.91	487.707	20219.8	1894.79	17374.7	940.352	636.651	98.84	10665.7	834.592	501.285	107.521	85.6203	16.6314
0.433333	2345.08	386.782	13825	1230.32	11712.4	649.677	498.167	85.8519	8510.08	481.522	478.029	44.7834	73.8383	12.5673			sterile control: closed squares
0.466667	1705.5	280.021	9138.04	1098.92	7907.86	609.431	430.105	68.7355	6680.09	319.425	460.414	23.2279	76.4953	10.8969
0.5	1254.21	121.3	6086.47	629.565	5256.74	296.496	335.066	56.4541	5153.86	280.619	453.805	88.601	66.34	6.60906
0.533333	1059.7	48.8439	4020.57	433.465	3485.65	311.726	266.011	10.1729	4194.37	347.648	440.294	42.201	69.0373	5.08621			Figure 9B
0.566667	925.094	98.8617	2739.22	283.79	2305.52	186.965	257.719	15.558	3048.39	299.692	401.002	51.9483	75.4883	20.2626
0.6	899.725	161.43	1942.25	142.562	1606	71.3925	259.545	3.01313	2434.81	277.43	369.538	5.08269	62.233	11.4879
0.633333	868.66	248.975	1472.34	163.072	1174.11	39.697	247.638	6.01754	1810.55	167.102	381.093	38.0308	60.705	12.5175
0.666667	900.851	284.459	1131.85	97.3996	938.949	58.6074	234.376	70.2686	1478.59	41.5043	408.952	19.2656	61.2463	6.52389
0.7	860.708	299.738	905.193	40.0701	740.305	25.014	244.189	31.9574	1148.9	50.4397	340.415	13.7111	63.828	6.32304
0.733333	852.943	304.316	738.8	79.995	639.105	37.9621	274.522	18.1043	919.406	14.4726	353.988	18.7827	63.0917	12.0309
0.766667	891.696	388.282	646.624	51.0754	525.773	50.6169	293.22	14.4445	789.141	14.8246	323.553	0	56.333	3.82141
0.8	890.549	379.645	549.365	47.7737	473.706	19.2521	287.693	30.0482	660.201	29.2494	314.198	15.3227	60.719	5.783
0.833333	887.303	375.589	477.371	57.3938	414.749	26.1321	298.176	9.83647	566.005	37.9691	342.012	13.6587	57.805	10.421
0.866667	892.606	432.16	431.812	40.3395	375.3	5.22444	331.829	15.2662	483.495	53.1487	358.878	8.73416	64.2407	7.98095
0.9	927.704	445.748	387.791	30.4013	339.498	3.64558	350.122	46.9308	422.561	32.5678	431.254	15.9586	54.088	7.97947
0.933333	956.585	451.877	354.917	43.2658	326.91	19.7744	419.623	92.3655	373.749	17.5636	528.753	43.628	68.0863	5.22292
0.966667	898.331	455.643	300.408	33.5328	307.159	9.63155	495.215	42.0838	319.696	53.5627	596.959	35.679	62.2033	6.62946
1	868.013	387.666	287.886	35.6238	286.918	8.7492	563.192	83.9881	299.982	22.6889	725.279	16.1852	49.352	8.709
1.03333	921.331	417.787	244.435	22.5927	262.755	27.3788	618.078	119.937	262.755	34.7532	818.64	23.8973	67.497	14.0479
1.06667	931.098	426.114	249.065	11.3092	233.136	29.5701	702.306	89.7792	254.857	10.1366	974.057	43.57	62.749	7.43111
1.1	922.614	427.919	246.931	22.1483	204.49	16.9558	738.863	124.441	232.462	7.13731	1183.53	60.4227	71.8607	9.63362			antibiotic sensitive strain without antibiotics: open triangles
1.13333	901.459	420.157	204.614	26.1125	211.852	9.85481	781.78	66.6432	218.126	10.2709	1482.48	110.133	62.2527	5.01544			antibiotic sensitive strain with Imipenem: open circles
1.16667	946.767	410.63	214.691	19.5159	202.602	3.01954	771.243	69.966	198.734	32.404	1815.68	125.563	58.508	7.98919			antibiotic sensitive strain with Ampicillin: closed circles
1.2	971.043	402.116	208.115	24.8527	186.869	6.63819	789.003	97.1465	192.664	24.3691	2300.37	113.778	57.461	9.86049
1.23333	950.133	445.814	187.03	23.1975	184.13	3.83577	859.275	76.1733	150.784	12.8864	2852.82	274.647	62.3437	5.02237
1.26667	1014.84	427.186	178.355	13.0865	182.681	13.7073	843.22	52.8991	160.087	15.8645	3669.98	150.775	56.7277	15.8865			Figure 9C
1.3	1028.81	405.099	171.871	30.9736	173.802	17.0758	847.767	65.7418	147.732	6.31318	4634.24	426.918	59.8653	15.487
1.33333	1081.84	398.52	164.47	12.9687	164.47	10.6654	877.336	57.5939	148.072	16.4556	5567.88	528.863	72.3477	11.5755
1.36667	1139.71	445.932	159.501	20.4553	159.501	17.6406	928.975	49.3497	116.484	12.0737	6104.07	632.792	55.1003	5.2286
1.4	1142.62	413.116	158.202	9.30291	139.874	14.6373	920.756	81.0477	137.945	21.0847	6603.97	484.597	59.326	10.4345
1.43333	1173.45	437.769	134.247	20.505	133.764	11.6202	865.844	62.7532	111.551	8.06616	6499.86	444.1	57.9483	14.2679
1.46667	1233	441.379	136.356	23.9675	152.312	12.893	904.203	39.3892	104.443	10.1544	6063.96	536.654	57.5403	13.7107
1.5	1321.56	413.867	141.147	9.32334	131.479	8.74071	907.787	77.8362	127.129	14.5973	5592.7	493.538	63.323	4.43037
1.53333	1340.1	389.103	108.501	5.7865	127.79	10.4656	889.706	83.1934	110.912	5.84699	5017.08	319.283	54.9737	16.4315
1.56667	1329.03	360.465	127.31	25.4304	124.416	2.8935	912.385	59.0201	107.056	22.7365	4452.94	289.091	44.3653	11.6939
1.6	1339.07	390.413	121.338	10.4913	133.907	15.2333	921.395	84.5801	93.2993	24.4545	4082.95	324.502	54.6263	12.5035
1.63333	1361.82	373.794	108.579	7.52287	114.37	22.7527	877.802	106.31	113.405	8.72661	3835.02	259.215	54.0483	11.7912
1.66667	1387.51	339.645	109.604	22.6022	127.063	17.9571	943.757	44.5438	105.724	10.3221	3876.87	222.123	55.7717	13.7516
1.7	1423.82	280.995	93.0157	6.66001	114.816	5.03449	925.799	78.8984	113.363	24.0135	3636.82	170.189	44.0857	3.02578
1.73333	1418.34	262.662	97.9167	14.5662	119.245	8.84549	974.803	71.1867	105.188	14.9248	3698.53	162.809	54.775	7.17299
1.76667	1440.49	241.651	105.484	5.49604	109.839	18.1503	1025.81	116.676	105.484	14.099	3642.6	190.28	43.065	0.838313
1.8	1483.91	204.879	97.5113	4.42426	103.304	9.64279	1000.7	92.094	110.545	11.6156	3821.78	120.147	55.9967	12.0585
1.83333	1485.12	150.06	107.044	10.4314	110.42	13.3628	1063.69	76.2198	99.3293	15.4674	3828.04	107.185	55.9333	15.0561			antibiotic resistant strain without antibiotics: open triangles
1.86667	1609.7	223.93	101.996	7.15383	116.498	16.4922	1097.79	86.902	114.081	17.4824	3940.63	122.507	59.4573	18.8523			antibiotic resistant strain with Imipenem: open circles
1.9	1554.02	136.241	100.244	25.1638	101.697	15.375	1082.34	140.487	111.866	14.0105	4064.46	196.62	58.1123	5.23831			antibiotic resistant strain with Ampicillin: closed circles
1.93333	1629.69	108.663	106.169	10.6717	85.9003	6.84185	1136.01	129.3	111.96	18.8951	4224.07	135.536	51.6367	2.21131
1.96667	1651.21	184.132	96.0507	14.8611	99.912	16.3181	1130.41	145.899	104.739	3.01425	4276.44	155.121	57.92	6.63557
2	1700.41	110.342	82.9233	12.9632	112.814	3.8267	1178.76	95.206	100.279	14.5596	4456.15	165.743	56.889	6.83522
												avg.	63.0089
												SD	9.73922
